# Supplementary material for: X-ray diffraction using focused-ion-beam-prepared single crystals
Source: J Appl Crystallogr. 2020 Apr 14;53(Pt 3):614–22. doi: 10.1107/S1600576720003143 (PMC7312134; doi:10.1107/S1600576720003143)
Supplement: Supplementary file 2 [file j-53-00614-LN1sup2.hkl]

#=======================================================================
data_global
#=======================================================================

_audit_creation_method                   'Jana2006 Version : 25/10/2015'


# 1. PROCESSING SUMMARY (IUCr Office Use Only)

_journal_date_recd_electronic            ?
_journal_date_to_coeditor                ?
_journal_date_from_coeditor              ?
_journal_date_accepted                   ?
_journal_date_printers_first             ?
_journal_date_printers_final             ?
_journal_date_proofs_out                 ?
_journal_date_proofs_in                  ?
_journal_coeditor_name                   ?
_journal_coeditor_code                   ?
_journal_coeditor_notes
; ?
;
_journal_techeditor_code                 ?
_journal_paper_category                  ?
_journal_techeditor_notes
; ?
;
_journal_coden_ASTM                      ?
_journal_name_full                       'Acta Crystallographica Section C'
_journal_year                            ?
_journal_volume                          ?
_journal_issue                           ?
_journal_page_first                      ?
_journal_page_last                       ?
_journal_suppl_publ_number               ?
_journal_suppl_publ_pages                ?

#=======================================================================

# 2. SUBMISSION DETAILS

_publ_contact_author_name                ?
_publ_contact_author_address
; ?
;
_publ_contact_author_email               ?
_publ_contact_author_fax                 ?
_publ_contact_author_phone               ?

_publ_requested_journal                  'Acta Crystallographica Section C'
_publ_requested_category                 ?

_publ_contact_letter
; ?
;

#=======================================================================

# 3. TITLE AND AUTHOR LIST

_publ_section_title
; ?
;
_publ_section_title_footnote
; ?
;
loop_
 _publ_author_name
 _publ_author_footnote
 _publ_author_address
; ?      # name
;
; ?      # footnote
;
; ?      # address
;

#=======================================================================

# 4. TEXT

_publ_section_synopsis
; ?
;
_publ_section_abstract
; ?
;
_publ_section_comment
; ?
;
_publ_section_introduction
; ?
;
_publ_section_experimental
; ?
;
_publ_section_exptl_prep
; ?
;
_publ_section_exptl_refinement
; ?
;
_publ_section_exptl_solution
; ?
;
_publ_section_discussion
; ?
;
_publ_section_acknowledgements
; ?
;
_publ_section_references
;
Petricek, V., Dusek, M. & Palatinus L. (2014). Z. Kristallogr. 229(5), 345-352.

Palatinus L. & Chapuis G. (2007). J. Appl. Cryst. 40, 786-790.

# enable this reference if Diamond ver. 2 was used for visualization
#Brandenburg, K. (1999). DIAMOND. Version. 2.1c.
#Crystal Impact GbR, Bonn, Germany.

# enable this reference if Diamond ver. 3 was used for visualization
#Brandenburg, K. & Putz, H. (2005). DIAMOND Version 3.
#Crystal Impact GbR, Postfach 1251, D-53002 Bonn, Germany.

# enable this reference if SIR97 was used for solving of the structure
#Altomare, A., Burla, M. C., Camalli, M., Cascarano, G., Giacovazzo, C.,
#Guagliardi, A., Moliterni, A. G. G., Polidori, G., Spagna, R. (1997).
#SIR97. A Package for Crystal Structure Solution by Direct Methods
#and Refinement, Bari, Rome, Italy.

# use this reference if SIR2002 was used for solving of the structure
#Burla, M.C., Camalli, M., Carrozzini, B., Cascarano, G., Giacovazzo, C.,
#Polidori, G., Spagna, R.
#SIR2002: the program, J. Appl. Cryst, (2003). 36, 1103


# use this reference if SIR2011 was used for solving of the structure
#Burla, M.C., Caliandro, R., Camalli, M., Carrozzini, B., Cascarano,
#G.L., Giacovazzo, C., Mallamo. M., Mazzone, A., Polidori, G., Spagna, R.
#SIR2011: a new package for crystal structure determination and refinement,
#J.Appl.Cryst. (2012) 45, 357-361

# enable this reference if bond valences were calculated
#Brown, I. D. (1996). J. Appl. Cryst. 29, 479-480.

# enable this reference if Xshape wase used for crystal shape refinement
#Stoe & Cie (1998). X-SHAPE. Stoe & Cie, Darmstadt, Germany.


# enable this reference if Flack coefficient was refined
#Flack, H. D. (1983). Acta Cryst. A39, 876-881.
;
_publ_section_figure_captions
; ?
;
_publ_section_table_legends
; ?
;

#=======================================================================
data_I
#=======================================================================

# 5. CHEMICAL DATA

_chemical_name_systematic
; ?
;
_chemical_name_common                    ?
_chemical_formula_moiety                 ?
_chemical_formula_structural             ?
_chemical_formula_analytical             ?
_chemical_formula_iupac                  ?
_chemical_formula_sum                    'Li1 Nb1 O3'
_chemical_formula_weight                 147.8
_chemical_melting_point                  ?
_chemical_compound_source                ?
_chemical_absolute_configuration         ?

#=======================================================================

# 6. CRYSTAL DATA

_symmetry_cell_setting                   trigonal
_symmetry_space_group_name_H-M           'R 3 c'
_symmetry_space_group_name_Hall          'R 3;-2"c'
_symmetry_Int_Tables_number              161

loop_
 _space_group_symop_id
 _space_group_symop_operation_xyz
 1   x,y,z
 2   -y,x-y,z
 3   -x+y,-x,z
 4   -y,-x,z+1/2
 5   -x+y,y,z+1/2
 6   x,x-y,z+1/2
 7   x+2/3,y+1/3,z+1/3
 8   -y+2/3,x-y+1/3,z+1/3
 9   -x+y+2/3,-x+1/3,z+1/3
 10  -y+2/3,-x+1/3,z+5/6
 11  -x+y+2/3,y+1/3,z+5/6
 12  x+2/3,x-y+1/3,z+5/6
 13  x+1/3,y+2/3,z+2/3
 14  -y+1/3,x-y+2/3,z+2/3
 15  -x+y+1/3,-x+2/3,z+2/3
 16  -y+1/3,-x+2/3,z+1/6
 17  -x+y+1/3,y+2/3,z+1/6
 18  x+1/3,x-y+2/3,z+1/6

_cell_length_a                           5.15050(10)
_cell_length_b                           5.15050(10)
_cell_length_c                           13.8683(4)
_cell_angle_alpha                        90
_cell_angle_beta                         90
_cell_angle_gamma                        120
_cell_volume                             318.741(14)

loop_
 _twin_individual_id
 _twin_individual_mass_fraction_refined
 _twin_individual_twin_matrix_11
 _twin_individual_twin_matrix_12
 _twin_individual_twin_matrix_13
 _twin_individual_twin_matrix_21
 _twin_individual_twin_matrix_22
 _twin_individual_twin_matrix_23
 _twin_individual_twin_matrix_31
 _twin_individual_twin_matrix_32
 _twin_individual_twin_matrix_33
 ? ? ? ? ? ? ? ? ? ? ?

_cell_formula_units_Z                    6

_cell_measurement_reflns_used            10271                 
_cell_measurement_theta_min              5.44
_cell_measurement_theta_max              58.43
_cell_measurement_temperature            293
_cell_special_details
; ?
;

_exptl_crystal_density_diffrn            4.6213
_exptl_crystal_density_meas              4.62s
_exptl_crystal_density_method            ?
_exptl_crystal_F_000                     408

_exptl_absorpt_coefficient_mu            5.327
_exptl_crystal_description               cube
_exptl_crystal_size_max                  0.05
_exptl_crystal_size_mid                  0.05
_exptl_crystal_size_min                  0.06
_exptl_crystal_size_rad                  ?
_exptl_crystal_colour                    ?
_exptl_absorpt_correction_type           Gaussian
_exptl_absorpt_process_details
 'Jana2006  (Petricek, Dusek & Palatinus, 2000)'
_exptl_absorpt_correction_T_min          0.7574
_exptl_absorpt_correction_T_max          0.8202
loop_
 _exptl_crystal_face_index_h
 _exptl_crystal_face_index_k
 _exptl_crystal_face_index_l
 _exptl_crystal_face_perp_dist
3 -4 -26 0.02835
0 -1 23 0.02162
4 13 -2 0.02852
-8 -21 25 0.022
25 -12 8 0.02196
-23 6 -14 0.0244

#=======================================================================

# 7. EXPERIMENTAL DATA

_exptl_special_details                   ?

_diffrn_ambient_temperature              293
_diffrn_source                           ?
_diffrn_source_power                     ?
_diffrn_source_voltage                   ?
_diffrn_source_current                   ?
_diffrn_radiation_type                   'Mo K\a'
_diffrn_radiation_source                 'X-ray tube'
_diffrn_radiation_wavelength             0.71076
_diffrn_radiation_monochromator          graphite
_diffrn_measurement_device               'four-circle diffractometer'
_diffrn_measurement_device_type          'Bruker CCD'
_diffrn_detector                         ?
_diffrn_detector_area_resol_mean         ?
_diffrn_measurement_method               ?
_diffrn_measurement_specimen_support     ?

_diffrn_reflns_number                    10271
_diffrn_reflns_theta_min                 5.44
_diffrn_reflns_theta_max                 58.43
_diffrn_reflns_theta_full                58.43
_diffrn_measured_fraction_theta_max      1
_diffrn_measured_fraction_theta_full     1
_diffrn_reflns_av_R_equivalents          0.0294
_diffrn_reflns_av_unetI/netI             0.0046
_diffrn_reflns_limit_h_min               -12
_diffrn_reflns_limit_h_max               12
_diffrn_reflns_limit_k_min               -12
_diffrn_reflns_limit_k_max               9
_diffrn_reflns_limit_l_min               -32
_diffrn_reflns_limit_l_max               32
_diffrn_reflns_reduction_process         ?

_diffrn_standards_number                 ?
_diffrn_standards_interval_count         ?
_diffrn_standards_interval_time          ?
_diffrn_standards_decay_%                ?
loop_
_diffrn_standard_refln_index_h
_diffrn_standard_refln_index_k
_diffrn_standard_refln_index_l
  ? ? ?

_diffrn_radiation_probe                  X-ray

#=======================================================================

# 8. REFINEMENT DATA

_refine_special_details
; ?
;

_reflns_number_total                     1025
_reflns_number_gt                        908
_reflns_threshold_expression             'I>3\s(I)'

_refine_ls_structure_factor_coef         F
_refine_ls_R_factor_gt                   0.0163
_refine_ls_wR_factor_gt                  0.0204
_refine_ls_R_factor_all                  0.0182
_refine_ls_wR_factor_ref                 0.0207
_refine_ls_goodness_of_fit_ref           1.54
_refine_ls_goodness_of_fit_gt            1.62
_refine_ls_restrained_S_gt               ?
_refine_ls_restrained_S_all              ?
_refine_ls_number_reflns                 1025
_refine_ls_number_parameters             17
_refine_ls_number_restraints             0
_refine_ls_number_constraints            1
_refine_ls_weighting_scheme              sigma
_refine_ls_weighting_details             'w=1/(\s^2^(F)+0.0001F^2^)'
_refine_ls_hydrogen_treatment            ?
_refine_ls_shift/su_max                  0.0065
_refine_ls_shift/su_mean                 0.0015
_refine_diff_density_max                 1.17
_refine_diff_density_min                 -0.92
_refine_ls_extinction_method
 'B-C type 1 Lorentzian isotropic (Becker & Coppens, 1974)'
_refine_ls_extinction_coef               470(70)
_refine_ls_abs_structure_details
;  508 of Friedel pairs used in the refinement
;
_refine_ls_abs_structure_Flack           ?
_refine_ls_abs_structure_Rogers          ?

loop_
 _atom_type_symbol
 _atom_type_scat_dispersion_real
 _atom_type_scat_dispersion_imag
 _atom_type_scat_source
 Li  -0.0003  0.0001
 'International Tables Vol C tables 4.2.6.8 and 6.1.1.1'
 Nb  -2.0727  0.6215
 'International Tables Vol C tables 4.2.6.8 and 6.1.1.1'
 O    0.0106  0.0060
 'International Tables Vol C tables 4.2.6.8 and 6.1.1.1'

_computing_data_collection               ?
_computing_cell_refinement               ?
_computing_data_reduction                ?
_computing_structure_solution            ?
_computing_structure_refinement          ?
_computing_molecular_graphics            ?
_computing_publication_material          ?

loop_
 _restr_distance_atom_site_label_1
 _restr_distance_site_symmetry_1
 _restr_distance_atom_site_label_2
 _restr_distance_site_symmetry_2
 _restr_distance_target
 _restr_distance_target_weight_param
 ? ? ? ? ? ?

loop_
 _restr_angle_atom_site_label_1
 _restr_angle_site_symmetry_1
 _restr_angle_atom_site_label_2
 _restr_angle_site_symmetry_2
 _restr_angle_atom_site_label_3
 _restr_angle_site_symmetry_3
 _restr_angle_target
 _restr_angle_target_weight_param
 ? ? ? ? ? ? ? ?

loop_
 _restr_torsion_atom_site_label_1
 _restr_torsion_site_symmetry_1
 _restr_torsion_atom_site_label_2
 _restr_torsion_site_symmetry_2
 _restr_torsion_atom_site_label_3
 _restr_torsion_site_symmetry_3
 _restr_torsion_atom_site_label_4
 _restr_torsion_site_symmetry_4
 _restr_torsion_angle_target
 _restr_torsion_weight_param
 ? ? ? ? ? ? ? ? ? ?

loop_
 _restr_equal_distance_atom_site_label_1
 _restr_equal_distance_site_symmetry_1
 _restr_equal_distance_atom_site_label_2
 _restr_equal_distance_site_symmetry_2
 _restr_equal_distance_class_class_id
 _restr_equal_distance_class_target_weight_param
 ? ? ? ? ? ?

loop_
 _restr_equal_angle_atom_site_label_1
 _restr_equal_angle_site_symmetry_1
 _restr_equal_angle_atom_site_label_2
 _restr_equal_angle_site_symmetry_2
 _restr_equal_angle_atom_site_label_3
 _restr_equal_angle_site_symmetry_3
 _restr_equal_angle_class_class_id
 _restr_equal_angle_class_target_weight_param
 ? ? ? ? ? ? ? ?

loop_
 _restr_equal_torsion_atom_site_label_1
 _restr_equal_torsion_site_symmetry_1
 _restr_equal_torsion_atom_site_label_2
 _restr_equal_torsion_site_symmetry_2
 _restr_equal_torsion_atom_site_label_3
 _restr_equal_torsion_site_symmetry_3
 _restr_equal_torsion_atom_site_label_4
 _restr_equal_torsion_site_symmetry_4
 _restr_equal_torsion_class_class_id
 _restr_equal_torsion_class_target_weight_param
 ? ? ? ? ? ? ? ? ? ?


#=======================================================================

# 9. ATOMIC COORDINATES AND DISPLACEMENT PARAMETERS

loop_
 _atom_site_label
 _atom_site_type_symbol
 _atom_site_fract_x
 _atom_site_fract_y
 _atom_site_fract_z
 _atom_site_adp_type
 _atom_site_U_iso_or_equiv
 _atom_site_site_symmetry_multiplicity
 _atom_site_occupancy
 _atom_site_calc_flag
 _atom_site_refinement_flags
 _atom_site_disorder_assembly
 _atom_site_disorder_group
  Nb1 Nb 0 0 0.000057(4) Uani 0.00497(2) 6 1 d . . .
  O1 O 0.04788(11) 0.34290(12) 0.06377(8) Uani 0.00725(12) 18 1 d . . .
  Li1 Li 0 0 0.2803(4) Uani 0.0087(8) 6 1 d . . .

loop_
 _atom_site_aniso_label
 _atom_site_aniso_type_symbol
 _atom_site_aniso_U_11
 _atom_site_aniso_U_22
 _atom_site_aniso_U_33
 _atom_site_aniso_U_12
 _atom_site_aniso_U_13
 _atom_site_aniso_U_23
 Nb1 Nb 0.00528(3) 0.00528(3) 0.00434(3) 0.002642(14) 0 0
 O1 O 0.00805(16) 0.00603(13) 0.00756(11) 0.00345(16) -0.00132(16) -0.00213(11)
 Li1 Li 0.0073(8) 0.0073(8) 0.0116(17) 0.0036(4) 0 0

loop_
 _jana_atom_site_ADP_C_label
 _jana_atom_site_ADP_C_type_symbol
 _jana_atom_site_ADP_C_111
 _jana_atom_site_ADP_C_112
 _jana_atom_site_ADP_C_113
 _jana_atom_site_ADP_C_122
 _jana_atom_site_ADP_C_123
 _jana_atom_site_ADP_C_133
 _jana_atom_site_ADP_C_222
 _jana_atom_site_ADP_C_223
 _jana_atom_site_ADP_C_233
 _jana_atom_site_ADP_C_333
 ? ? ? ? ? ? ? ? ? ? ? ?

loop_
 _jana_atom_site_ADP_D_label
 _jana_atom_site_ADP_D_type_symbol
 _jana_atom_site_ADP_D_1111
 _jana_atom_site_ADP_D_1112
 _jana_atom_site_ADP_D_1113
 _jana_atom_site_ADP_D_1122
 _jana_atom_site_ADP_D_1123
 _jana_atom_site_ADP_D_1133
 _jana_atom_site_ADP_D_1222
 _jana_atom_site_ADP_D_1223
 _jana_atom_site_ADP_D_1233
 _jana_atom_site_ADP_D_1333
 _jana_atom_site_ADP_D_2222
 _jana_atom_site_ADP_D_2223
 _jana_atom_site_ADP_D_2233
 _jana_atom_site_ADP_D_2333
 _jana_atom_site_ADP_D_3333
 ? ? ? ? ? ? ? ? ? ? ? ? ? ? ? ? ?

loop_
 _jana_atom_site_ADP_E_label
 _jana_atom_site_ADP_E_type_symbol
 _jana_atom_site_ADP_E_11111
 _jana_atom_site_ADP_E_11112
 _jana_atom_site_ADP_E_11113
 _jana_atom_site_ADP_E_11122
 _jana_atom_site_ADP_E_11123
 _jana_atom_site_ADP_E_11133
 _jana_atom_site_ADP_E_11222
 _jana_atom_site_ADP_E_11223
 _jana_atom_site_ADP_E_11233
 _jana_atom_site_ADP_E_11333
 _jana_atom_site_ADP_E_12222
 _jana_atom_site_ADP_E_12223
 _jana_atom_site_ADP_E_12233
 _jana_atom_site_ADP_E_12333
 _jana_atom_site_ADP_E_13333
 _jana_atom_site_ADP_E_22222
 _jana_atom_site_ADP_E_22223
 _jana_atom_site_ADP_E_22233
 _jana_atom_site_ADP_E_22333
 _jana_atom_site_ADP_E_23333
 _jana_atom_site_ADP_E_33333
 ? ? ? ? ? ? ? ? ? ? ? ? ? ? ? ? ? ? ? ? ? ? ?

loop_
 _jana_atom_site_ADP_F_label
 _jana_atom_site_ADP_F_type_symbol
 _jana_atom_site_ADP_F_111111
 _jana_atom_site_ADP_F_111112
 _jana_atom_site_ADP_F_111113
 _jana_atom_site_ADP_F_111122
 _jana_atom_site_ADP_F_111123
 _jana_atom_site_ADP_F_111133
 _jana_atom_site_ADP_F_111222
 _jana_atom_site_ADP_F_111223
 _jana_atom_site_ADP_F_111233
 _jana_atom_site_ADP_F_111333
 _jana_atom_site_ADP_F_112222
 _jana_atom_site_ADP_F_112223
 _jana_atom_site_ADP_F_112233
 _jana_atom_site_ADP_F_112333
 _jana_atom_site_ADP_F_113333
 _jana_atom_site_ADP_F_122222
 _jana_atom_site_ADP_F_122223
 _jana_atom_site_ADP_F_122233
 _jana_atom_site_ADP_F_122333
 _jana_atom_site_ADP_F_123333
 _jana_atom_site_ADP_F_133333
 _jana_atom_site_ADP_F_222222
 _jana_atom_site_ADP_F_222223
 _jana_atom_site_ADP_F_222233
 _jana_atom_site_ADP_F_222333
 _jana_atom_site_ADP_F_223333
 _jana_atom_site_ADP_F_233333
 _jana_atom_site_ADP_F_333333
 ? ? ? ? ? ? ? ? ? ? ? ? ? ? ? ? ? ? ? ? ? ? ? ? ? ? ? ? ? ?


#=======================================================================

# 10. MOLECULAR GEOMETRY


loop_
 _geom_bond_atom_site_label_1
 _geom_bond_atom_site_label_2
 _geom_bond_site_symmetry_1
 _geom_bond_site_symmetry_2
 _geom_bond_distance
 _geom_bond_publ_flag
 ? ? ? ? ? ?

loop_
 _geom_angle_atom_site_label_1
 _geom_angle_atom_site_label_2
 _geom_angle_atom_site_label_3
 _geom_angle_site_symmetry_1
 _geom_angle_site_symmetry_2
 _geom_angle_site_symmetry_3
 _geom_angle
 _geom_angle_publ_flag
 ? ? ? ? ? ? ? ?

loop_
 _geom_torsion_atom_site_label_1
 _geom_torsion_atom_site_label_2
 _geom_torsion_atom_site_label_3
 _geom_torsion_atom_site_label_4
 _geom_torsion_site_symmetry_1
 _geom_torsion_site_symmetry_2
 _geom_torsion_site_symmetry_3
 _geom_torsion_site_symmetry_4
 _geom_torsion
 _geom_torsion_publ_flag
 ? ? ? ? ? ? ? ? ? ?

loop_
 _geom_hbond_atom_site_label_D
 _geom_hbond_atom_site_label_H
 _geom_hbond_atom_site_label_A
 _geom_hbond_site_symmetry_D
 _geom_hbond_site_symmetry_H
 _geom_hbond_site_symmetry_A
 _geom_hbond_distance_DH
 _geom_hbond_distance_HA
 _geom_hbond_distance_DA
 _geom_hbond_angle_DHA
 _geom_hbond_publ_flag
 ? ? ? ? ? ? ? ? ? ? ?


#=======================================================================

# 11. STRUCTURE-FACTOR LIST

loop_
 _refln_index_h
 _refln_index_k
 _refln_index_l
 _refln_F_squared_calc
 _refln_F_squared_meas
 _refln_F_squared_sigma
 _refln_observed_status
   0   0   6 13409.90 12670.80    38.79 o
   0   0  -6 12656.70 12685.00    72.57 o
   0   0  12 15375.40 17641.80    39.87 o
   0   0 -12 15886.60 16787.40    36.35 o
   0   0  18 11031.50 10277.40    32.60 o
   0   0 -18 10780.30 10368.00    31.66 o
   0   0  24  1627.12  1621.25    45.29 o
   0   0 -24  1675.40  1618.28    38.04 o
   0   0  30  2209.08  2244.12    45.08 o
   0   0 -30  2264.48  2272.02    42.39 o
   1   0 -32  1065.93  1041.15    22.22 o
   1  -1  32  1055.26  1105.35    19.77 o
   1   0 -26  2243.45  2203.25    29.64 o
   1  -1  26  2260.69  2223.83    25.82 o
   1   0 -20  5516.75  5486.86    28.18 o
   1  -1  20  5512.43  5565.99    33.39 o
   1   0 -14 11210.50 11394.30    15.70 o
   1  -1  14 11127.10 11733.00    16.45 o
   1   0  -8 20854.40 21751.20    34.20 o
   1  -1   8 21094.00 22165.40    29.86 o
   1   0  -2 42495.10 40174.60    58.53 o
   1  -1   2 42314.80 38239.40    48.59 o
   1   0   4 31528.50 30743.10    36.48 o
   1  -1  -4 31366.60 30239.10    40.16 o
   1   0  10 18705.90 19994.30    23.86 o
   1  -1 -10 18891.80 19642.80    32.02 o
   1   0  16  8078.72  8215.20    14.41 o
   1  -1 -16  8018.46  8262.87    14.20 o
   1   0  22  3983.25  3950.45    26.23 o
   1  -1 -22  3986.07  3884.32    29.00 o
   1   0  28  2058.60  2069.70    25.48 o
   1  -1 -28  2067.40  2081.17    29.71 o
   2  -1   0 20549.40 19891.70    15.82 o
   2  -1   3  5406.47  6176.24     6.19 o
   2  -1  -3  5406.46  6170.21     6.41 o
   2  -1   6 30560.40 31887.30    27.25 o
   2  -1  -6 30985.30 31437.30    30.00 o
   2  -1   9  1805.20  1863.50     3.66 o
   2  -1  -9  1805.19  1848.89     3.82 o
   2  -1  12 11692.20 11785.50    10.02 o
   2  -1 -12 11402.60 12065.30    10.80 o
   2  -1  15   580.08   588.59     2.80 o
   2  -1 -15   580.09   582.76     2.92 o
   2  -1  18  5754.53  5807.31    13.61 o
   2  -1 -18  5850.47  5725.75    13.03 o
   2  -1  21   256.69   250.96     6.15 o
   2  -1 -21   256.69   259.25     6.17 o
   2  -1  24  3932.86  3893.48    22.30 o
   2  -1 -24  3931.36  3747.72    21.86 o
   2  -1  27   124.43   110.57     6.56 o
   2  -1 -27   124.43   110.26     8.24 o
   2  -1  30   976.70   933.48    14.09 o
   2  -1 -30   948.04   977.83    13.06 o
   2   0 -28  1349.50  1382.63    23.67 o
   2  -2  28  1353.61  1388.61    21.99 o
   2   0 -22  4709.78  4726.04    29.17 o
   2  -2  22  4763.11  4700.33    28.58 o
   2   0 -16  6766.08  6624.78    13.00 o
   2  -2  16  6657.93  6850.20    12.24 o
   2   0 -10 13162.40 13756.50    15.35 o
   2  -2  10 13269.70 13841.50    14.40 o
   2   0  -4 36170.90 36537.00    43.59 o
   2  -2   4 36120.80 36282.80    39.01 o
   2   0   2 16942.40 16325.30    21.63 o
   2  -2  -2 16846.60 16411.60    21.85 o
   2   0   8 19956.80 21045.80    27.53 o
   2  -2  -8 20075.90 20826.80    28.36 o
   2   0  14 10944.00 11308.80    15.53 o
   2  -2 -14 10844.90 11152.40    14.99 o
   2   0  20  3904.67  3924.92    21.30 o
   2  -2 -20  3960.79  3839.51    21.13 o
   2   0  26  2692.26  2821.83    39.51 o
   2  -2 -26  2691.73  2445.30    63.23 o
   2   0  32   853.65   865.72    19.82 o
   2  -2 -32   832.23   838.88    12.70 o
   3  -1 -32   914.15   910.15     9.21 o
   3  -2  32   914.03   944.38    15.10 o
   3  -1 -29    12.34     8.64     3.94 <
   3  -2  29    12.34     7.83     6.07 <
   3  -1 -26  2006.81  2040.10    25.87 o
   3  -2  26  2009.37  1951.96    21.38 o
   3  -1 -23    27.43    36.46     4.16 o
   3  -2  23    27.43    25.80     4.34 o
   3  -1 -20  4251.76  4228.16    17.30 o
   3  -2  20  4249.04  4280.68    15.48 o
   3  -1 -17    59.24    56.67     2.27 o
   3  -2  17    59.24    56.52     2.21 o
   3  -1 -14  9403.33  9644.21    10.43 o
   3  -2  14  9371.33  9715.49     9.97 o
   3  -1 -11   148.98   153.40     1.51 o
   3  -2  11   148.97   155.65     1.46 o
   3  -1  -8 14311.00 15120.30    12.68 o
   3  -2   8 14392.20 15162.20    12.31 o
   3  -1  -5   407.56   449.40     1.58 o
   3  -2   5   407.57   454.23     1.58 o
   3  -1  -2 19575.40 20065.10    20.45 o
   3  -2   2 19569.60 19962.90    18.69 o
   3  -1   1   610.80   655.99     1.61 o
   3  -2  -1   610.80   655.56     1.52 o
   3  -1   4 21910.70 22676.30    21.68 o
   3  -2  -4 21799.10 22782.40    20.55 o
   3  -1   7   343.60   328.26     1.52 o
   3  -2  -7   343.60   321.89     1.50 o
   3  -1  10 12377.90 12790.00    10.87 o
   3  -2 -10 12454.90 12583.50    10.99 o
   3  -1  13   138.99   133.24     1.73 o
   3  -2 -13   138.99   136.47     1.69 o
   3  -1  16  6594.28  6574.64     9.62 o
   3  -2 -16  6598.87  6540.13     9.27 o
   3  -1  19    66.94    69.98     3.53 o
   3  -2 -19    66.94    66.09     3.32 o
   3  -1  22  3615.50  3543.48    17.47 o
   3  -2 -22  3591.90  3476.98    20.29 o
   3  -1  25    35.30    35.97     5.60 o
   3  -2 -25    35.29    31.82     5.56 o
   3  -1  28  1545.39  1581.93    17.80 o
   3  -2 -28  1554.65  1526.70    14.62 o
   3  -1  31    17.31    19.63     9.63 <
   3  -2 -31    17.31    18.79     4.11 o
   3   0 -30  1663.32  1553.79    17.19 o
   3  -3  30  1627.99  1739.60    27.82 o
   3   0 -24  1500.34  1415.23    19.97 o
   3  -3  24  1460.39  1468.47    26.57 o
   3   0 -18  7348.42  7288.08    24.77 o
   3  -3  18  7517.73  7310.68    19.16 o
   3   0 -12 10212.70 10249.70    14.20 o
   3  -3  12  9946.13 10656.90    13.65 o
   3   0  -6  8615.24  9274.59    11.82 o
   3  -3   6  8861.85  9010.00    10.68 o
   3   0   0 38012.50 39002.40    41.73 o
   3  -3   0 38029.80 38987.70    37.19 o
   3   0   6  9221.75  9183.04     9.96 o
   3  -3  -6  8957.39  9388.52    10.31 o
   3   0  12  9668.14 10532.60    14.96 o
   3  -3 -12  9932.07  9835.72    14.16 o
   3   0  18  7578.06  7498.63    28.46 o
   3  -3 -18  7418.22  7330.51    29.32 o
   3   0  24  1475.15  1487.13    21.84 o
   3  -3 -24  1507.88  1414.87    17.46 o
   3   0  30  1589.85  1646.24    27.27 o
   3  -3 -30  1627.26  1554.87    21.04 o
   4  -2   0 13660.30 14287.80    11.71 o
   4  -2   3  1013.89   976.55     2.40 o
   4  -2  -3  1013.89   988.58     2.62 o
   4  -2   6 15095.70 15980.40    11.99 o
   4  -2  -6 15290.00 15492.30    12.91 o
   4  -2   9   545.83   542.34     2.20 o
   4  -2  -9   545.83   540.81     2.20 o
   4  -2  12  8121.86  8156.68     9.25 o
   4  -2 -12  7968.51  8170.65     8.97 o
   4  -2  15   261.52   259.28     3.03 o
   4  -2 -15   261.51   263.28     3.27 o
   4  -2  18  4546.50  4630.66    14.55 o
   4  -2 -18  4599.07  4473.58    15.32 o
   4  -2  21   135.52   141.29     5.98 o
   4  -2 -21   135.52   120.12     5.14 o
   4  -2  24  2816.19  2877.23    22.41 o
   4  -2 -24  2817.48  2768.90    18.80 o
   4  -2  27    68.51    79.47     7.67 o
   4  -2 -27    68.51    73.20     5.57 o
   4  -2  30   838.73   810.56    15.89 o
   4  -2 -30   821.53   775.86    10.90 o
   4  -1 -31    22.81    25.00     3.78 o
   4  -3  31    22.81    19.46     6.23 o
   4  -1 -28  1705.86  1671.95    14.35 o
   4  -3  28  1695.45  1787.47    20.32 o
   4  -1 -25    48.18    48.73     4.57 o
   4  -3  25    48.18    49.53     6.68 o
   4  -1 -22  2496.47  2340.41    17.16 o
   4  -3  22  2471.80  2429.29    18.40 o
   4  -1 -19    92.27    82.42     3.59 o
   4  -3  19    92.27    92.62     3.70 o
   4  -1 -16  5649.67  5638.22    15.17 o
   4  -3  16  5747.25  5696.09    12.62 o
   4  -1 -13   177.80   181.09     2.00 o
   4  -3  13   177.80   174.86     2.00 o
   4  -1 -10 11430.00 11529.90    10.01 o
   4  -3  10 11247.70 11768.90     9.74 o
   4  -1  -7   359.20   360.83     2.10 o
   4  -3   7   359.20   366.71     1.91 o
   4  -1  -4 11532.40 12223.70    10.45 o
   4  -3   4 11654.10 12027.10     9.62 o
   4  -1  -1   552.45   555.44     1.99 o
   4  -3   1   552.45   551.85     1.91 o
   4  -1   2 16889.40 17481.50    12.90 o
   4  -3  -2 17013.80 17414.80    13.50 o
   4  -1   5   434.81   428.36     1.85 o
   4  -3  -5   434.81   432.19     1.81 o
   4  -1   8 10593.60 10567.30     9.10 o
   4  -3  -8 10381.10 10814.10    10.13 o
   4  -1  11   220.06   217.75     1.93 o
   4  -3 -11   220.05   214.07     1.85 o
   4  -1  14  6938.53  7113.20     9.50 o
   4  -3 -14  7048.94  6976.37     8.81 o
   4  -1  17   110.32   112.04     3.57 o
   4  -3 -17   110.33   104.87     3.31 o
   4  -1  20  4251.05  4213.95    17.60 o
   4  -3 -20  4234.01  4138.21    16.39 o
   4  -1  23    57.57    54.36     5.14 o
   4  -3 -23    57.57    49.51     4.70 o
   4  -1  26  1437.22  1415.88    17.06 o
   4  -3 -26  1419.13  1389.13    16.07 o
   4  -1  29    28.05    29.96     7.31 o
   4  -3 -29    28.05    40.74     6.67 o
   4   0 -26  1377.01  1366.50    19.40 o
   4  -4  26  1405.95  1415.82    26.57 o
   4   0 -20  3937.07  3768.80    21.15 o
   4  -4  20  3932.24  3945.23    25.89 o
   4   0 -14  5997.01  5959.41    17.71 o
   4  -4  14  5910.55  5736.16    16.04 o
   4   0  -8  9856.84 10284.30    13.46 o
   4  -4   8 10058.80 10058.30    12.81 o
   4   0  -2 14212.80 14553.60    20.04 o
   4  -4   2 14057.80 14337.40    16.63 o
   4   0   4  9809.22 10081.40    10.77 o
   4  -4  -4  9745.15 10257.70    11.66 o
   4   0  10 10557.10 10961.70    14.47 o
   4  -4 -10 10713.90 10739.90    13.96 o
   4   0  16  5037.98  5171.52    21.65 o
   4  -4 -16  4932.21  4914.18    22.65 o
   4   0  22  2272.86  2309.67    24.50 o
   4  -4 -22  2312.85  2206.52    20.45 o
   4   0  28  1637.48  1638.56    27.48 o
   4  -4 -28  1639.91  1573.76    19.80 o
   5  -2 -29     2.38    -5.02     4.05 <
   5  -3  29     2.38     6.48     7.55 <
   5  -2 -26  1932.95  1866.53    14.28 o
   5  -3  26  1930.39  2005.18    21.25 o
   5  -2 -23     5.19     6.44     4.75 <
   5  -3  23     5.19     2.29     6.21 <
   5  -2 -20  2382.48  2250.59    14.66 o
   5  -3  20  2328.87  2403.83    13.68 o
   5  -2 -17    10.49    14.13     2.65 o
   5  -3  17    10.49    13.43     2.69 o
   5  -2 -14  6534.44  6404.98    14.65 o
   5  -3  14  6635.67  6567.86    13.82 o
   5  -2 -11    20.94    17.17     1.07 o
   5  -3  11    20.95    20.12     1.07 o
   5  -2  -8 10244.20 10286.40    10.94 o
   5  -3   8 10146.90 10411.30    10.54 o
   5  -2  -5    39.38    42.97     1.04 o
   5  -3   5    39.38    44.89     1.01 o
   5  -2  -2  6990.66  7201.54     7.65 o
   5  -3   2  7039.81  7087.55     7.46 o
   5  -2   1    52.91    44.84     0.91 o
   5  -3  -1    52.91    46.45     0.93 o
   5  -2   4 14971.00 15269.60    11.30 o
   5  -3  -4 15002.60 15296.00    11.72 o
   5  -2   7    43.80    45.48     1.00 o
   5  -3  -7    43.80    48.70     1.17 o
   5  -2  10  7084.22  7033.90     8.30 o
   5  -3 -10  6983.09  7174.68     8.51 o
   5  -2  13    28.61    27.74     1.57 o
   5  -3 -13    28.60    30.85     1.74 o
   5  -2  16  4100.56  4225.07    14.58 o
   5  -3 -16  4208.51  4072.88    13.57 o
   5  -2  19    18.08    21.04     3.64 o
   5  -3 -19    18.08    19.66     2.99 o
   5  -2  22  3315.41  3242.07    20.18 o
   5  -3 -22  3264.81  3266.68    19.60 o
   5  -2  25    10.81    14.67     6.23 <
   5  -3 -25    10.81    18.13     6.92 <
   5  -2  28   812.73   835.26    15.30 o
   5  -3 -28   806.32   825.11    11.63 o
   5  -1 -30   631.58   577.91    14.37 o
   5  -4  30   644.42   672.38    13.16 o
   5  -1 -27    30.26    26.67     4.43 o
   5  -4  27    30.26    40.64     6.47 o
   5  -1 -24  2217.95  2194.85    16.58 o
   5  -4  24  2223.82  2290.92    19.82 o
   5  -1 -21    56.87    58.03     4.26 o
   5  -4  21    56.87    58.49     5.03 o
   5  -1 -18  3542.46  3435.34    14.64 o
   5  -4  18  3490.01  3509.34    14.30 o
   5  -1 -15    98.22    98.35     3.65 o
   5  -4  15    98.22   107.31     3.35 o
   5  -1 -12  5765.69  5880.13    13.02 o
   5  -4  12  5886.09  5755.72    10.59 o
   5  -1  -9   163.08   165.83     2.10 o
   5  -4   9   163.09   164.50     1.90 o
   5  -1  -6 10468.50 10514.60    11.44 o
   5  -4   6 10340.80 10625.60    10.98 o
   5  -1  -3   234.46   229.99     1.96 o
   5  -4   3   234.46   226.52     1.77 o
   5  -1   0  9164.18  9483.50     8.96 o
   5  -4   0  9151.39  9467.86     8.64 o
   5  -1   3   227.31   226.80     1.68 o
   5  -4  -3   227.31   226.77     1.62 o
   5  -1   6 10071.00 10369.30     8.58 o
   5  -4  -6 10213.40 10235.60     8.35 o
   5  -1   9   148.63   148.34     1.93 o
   5  -4  -9   148.63   153.28     1.85 o
   5  -1  12  6107.03  5967.75     9.46 o
   5  -4 -12  5989.26  6096.10     8.57 o
   5  -1  15    84.15    83.86     3.79 o
   5  -4 -15    84.15    85.67     3.35 o
   5  -1  18  3412.49  3437.78    16.00 o
   5  -4 -18  3454.36  3349.19    14.44 o
   5  -1  21    45.81    48.76     5.28 o
   5  -4 -21    45.81    42.00     4.43 o
   5  -1  24  2195.29  2257.63    17.43 o
   5  -4 -24  2197.82  2183.43    15.49 o
   5  -1  27    22.92    21.60     7.19 o
   5  -4 -27    22.92    21.45     5.39 o
   5  -1  30   677.19   689.97    14.99 o
   5  -4 -30   661.90   658.68     9.96 o
   5   0 -28   529.25   512.71    20.97 o
   5  -5  28   545.07   554.82    21.72 o
   5   0 -22  3257.89  3173.41    36.45 o
   5  -5  22  3320.79  3316.95    45.90 o
   5   0 -16  3374.79  3168.51    20.69 o
   5  -5  16  3216.64  3339.95    20.19 o
   5   0 -10  5525.01  5633.69    17.19 o
   5  -5  10  5704.89  5427.00    14.82 o
   5   0  -4 13686.90 13971.10    18.91 o
   5  -5   4 13596.70 13976.20    19.67 o
   5   0   2  4321.18  4263.73    10.50 o
   5  -5  -2  4260.36  4324.53     9.77 o
   5   0   8  9365.88  9719.29    14.36 o
   5  -5  -8  9533.39  9438.82    12.89 o
   5   0  14  5770.42  5546.58    27.97 o
   5  -5 -14  5599.28  5566.18    23.39 o
   5   0  20  1644.59  1727.93    21.68 o
   5  -5 -20  1732.91  1649.27    17.91 o
   5   0  26  2012.89  2061.93    23.27 o
   5  -5 -26  2013.84  1970.84    21.49 o
   6  -3   0 11672.80 11667.70    12.54 o
   6  -3   3    18.80    18.13     1.09 o
   6  -3  -3    18.80    18.59     1.07 o
   6  -3   6  5671.23  5552.05     8.60 o
   6  -3  -6  5621.89  5617.35     8.34 o
   6  -3   9    13.89    13.06     1.51 o
   6  -3  -9    13.89    14.89     1.71 o
   6  -3  12  5151.63  5150.75    15.22 o
   6  -3 -12  5235.53  5095.22    13.66 o
   6  -3  15     8.89     6.88     2.47 <
   6  -3 -15     8.89    13.59     2.86 o
   6  -3  18  3813.19  3685.84    16.34 o
   6  -3 -18  3744.22  3678.59    15.99 o
   6  -3  21     5.29     5.59     4.43 <
   6  -3 -21     5.29     4.99     4.18 <
   6  -3  24  1142.00  1181.09    15.01 o
   6  -3 -24  1162.20  1146.37    14.04 o
   6  -3  27     2.85     5.36     6.34 <
   6  -3 -27     2.85     4.54     5.12 <
   6  -2 -28  1088.17  1055.34    14.09 o
   6  -4  28  1070.80  1149.82    15.67 o
   6  -2 -25    73.99    74.09     5.90 o
   6  -4  25    73.99    68.21     6.34 o
   6  -2 -22  1603.40  1591.95    14.12 o
   6  -4  22  1604.67  1616.56    15.27 o
   6  -2 -19   131.87   128.28     5.82 o
   6  -4  19   131.87   131.54     5.91 o
   6  -2 -16  3865.38  3858.43    15.17 o
   6  -4  16  3917.32  3835.72    14.12 o
   6  -2 -13   213.12   197.39     5.03 o
   6  -4  13   213.12   206.84     4.34 o
   6  -2 -10  6167.24  5912.21    15.51 o
   6  -4  10  6045.89  6122.48    13.82 o
   6  -2  -7   313.49   318.14     2.73 o
   6  -4   7   313.49   313.48     2.73 o
   6  -2  -4  6859.95  7037.48     8.86 o
   6  -4   4  6969.82  6826.18     8.53 o
   6  -2  -1   376.67   376.11     2.29 o
   6  -4   1   376.67   374.30     2.36 o
   6  -2   2  9037.15  9223.01    10.72 o
   6  -4  -2  9056.07  9136.46     9.90 o
   6  -2   5   326.47   319.43     2.58 o
   6  -4  -5   326.47   309.25     2.48 o
   6  -2   8  5572.26  5378.47     8.76 o
   6  -4  -8  5460.70  5547.56     8.87 o
   6  -2  11   218.96   222.71     4.39 o
   6  -4 -11   218.96   210.71     4.43 o
   6  -2  14  4678.21  4723.34    17.36 o
   6  -4 -14  4771.98  4617.76    17.12 o
   6  -2  17   130.95   130.75     4.91 o
   6  -4 -17   130.95   120.77     5.39 o
   6  -2  20  2741.25  2627.31    20.88 o
   6  -4 -20  2700.86  2727.12    20.65 o
   6  -2  23    71.64    85.06     6.26 o
   6  -4 -23    71.64    66.17     6.08 o
   6  -2  26   879.39   863.58    14.42 o
   6  -4 -26   881.17   865.35    12.25 o
   6  -1 -26  1016.13   991.27    13.40 o
   6  -5  26  1008.20  1032.22    15.63 o
   6  -1 -23    13.51    14.09     5.44 <
   6  -5  23    13.51    13.23     4.99 <
   6  -1 -20  2097.38  2099.62    17.42 o
   6  -5  20  2112.54  2107.62    16.22 o
   6  -1 -17    26.92    26.89     3.46 o
   6  -5  17    26.92    25.46     3.32 o
   6  -1 -14  4494.64  4448.90    16.93 o
   6  -5  14  4469.47  4449.48    16.76 o
   6  -1 -11    48.27    51.27     3.37 o
   6  -5  11    48.27    47.37     2.77 o
   6  -1  -8  5406.16  5444.19    13.29 o
   6  -5   8  5430.43  5444.01    13.26 o
   6  -1  -5    75.93    70.61     1.81 o
   6  -5   5    75.93    69.46     1.88 o
   6  -1  -2  6729.16  6719.98    10.21 o
   6  -5   2  6750.41  6594.31     9.13 o
   6  -1   1    93.70    95.34     1.88 o
   6  -5  -1    93.70    95.63     1.82 o
   6  -1   4  7587.47  7547.34     9.15 o
   6  -5  -4  7522.67  7511.81     8.48 o
   6  -1   7    85.54    87.12     2.06 o
   6  -5  -7    85.54    89.26     1.91 o
   6  -1  10  4944.71  4822.05    13.75 o
   6  -5 -10  4981.22  4712.21    12.22 o
   6  -1  13    63.96    63.57     3.63 o
   6  -5 -13    63.96    61.59     3.11 o
   6  -1  16  3344.61  3268.18    16.64 o
   6  -5 -16  3358.03  3241.43    13.79 o
   6  -1  19    42.76    48.84     5.16 o
   6  -5 -19    42.76    46.05     4.71 o
   6  -1  22  1823.09  1887.14    16.17 o
   6  -5 -22  1797.96  1802.42    15.77 o
   6  -1  25    25.50    19.61     5.56 o
   6  -5 -25    25.50    24.05     5.47 o
   6  -1  28   789.74   812.90    15.27 o
   6  -5 -28   800.86   805.24    19.01 o
   6   0 -24   991.79   950.92    18.05 o
   6  -6  24   961.00  1036.25    17.94 o
   6   0 -18  2614.65  2677.90    26.98 o
   6  -6  18  2676.41  2757.01    27.24 o
   6   0 -12  4296.21  4158.07    22.89 o
   6  -6  12  4248.36  4291.49    26.76 o
   6   0  -6  4225.44  4196.48    15.54 o
   6  -6   6  4220.14  4165.84    15.37 o
   6   0   0  7818.33  7878.02    18.78 o
   6  -6   0  7857.04  7784.90    17.76 o
   6   0   6  4925.48  4782.38    16.72 o
   6  -6  -6  4883.98  4763.18    16.33 o
   6   0  12  3550.35  3519.71    22.68 o
   6  -6 -12  3589.08  3469.37    17.79 o
   6   0  18  2882.92  2908.06    31.37 o
   6  -6 -18  2860.02  2773.48    23.71 o
   6   0  24  1029.13  1065.44    18.14 o
   6  -6 -24  1028.58   936.61    28.29 o
   7  -3 -26   801.81   807.36    12.84 o
   7  -4  26   822.41   803.00    14.04 o
   7  -3 -23    40.03    34.85     5.98 o
   7  -4  23    40.03    36.97     5.68 o
   7  -3 -20  2187.71  2184.61    17.36 o
   7  -4  20  2183.12  2221.54    15.73 o
   7  -3 -17    66.58    69.70     5.39 o
   7  -4  17    66.58    73.22     4.57 o
   7  -3 -14  3079.70  2980.45    16.08 o
   7  -4  14  3028.65  3037.11    15.08 o
   7  -3 -11    98.18    94.45     4.17 o
   7  -4  11    98.19    89.32     3.48 o
   7  -3  -8  4884.60  4936.82    16.55 o
   7  -4   8  4993.63  4773.96    16.34 o
   7  -3  -5   126.16   127.55     3.72 o
   7  -4   5   126.16   132.29     3.54 o
   7  -3  -2  6415.66  6287.91    13.13 o
   7  -4   2  6334.45  6369.59    12.42 o
   7  -3   1   131.18   130.64     2.69 o
   7  -4  -1   131.18   133.66     2.97 o
   7  -3   4  4666.11  4453.95    10.37 o
   7  -4  -4  4642.51  4580.14     9.56 o
   7  -3   7   106.41    97.46     3.58 o
   7  -4  -7   106.41   100.96     3.43 o
   7  -3  10  5300.76  5310.71    17.69 o
   7  -4 -10  5386.21  5200.36    20.34 o
   7  -3  13    71.72    76.78     3.84 o
   7  -4 -13    71.72    75.53     4.09 o
   7  -3  16  2690.07  2551.83    17.33 o
   7  -4 -16  2617.28  2676.66    17.39 o
   7  -3  19    42.68    32.90     5.31 o
   7  -4 -19    42.68    38.04     6.48 o
   7  -3  22  1260.22  1304.49    15.72 o
   7  -4 -22  1293.91  1227.50    14.08 o
   7  -3  25    22.40    26.26     7.11 o
   7  -4 -25    22.40    22.65     7.16 o
   7  -2 -27    13.78    10.98     7.44 <
   7  -2 -24  1114.27  1181.39    19.49 o
   7  -5  24  1113.86  1173.28    14.38 o
   7  -2 -21    23.90    19.41     5.64 o
   7  -5  21    23.90    21.89     5.20 o
   7  -2 -18  2350.10  2322.15    20.09 o
   7  -5  18  2350.27  2384.46    15.86 o
   7  -2 -15    36.23    39.04     4.61 o
   7  -5  15    36.23    39.13     3.89 o
   7  -2 -12  3356.16  3343.86    15.75 o
   7  -5  12  3367.71  3311.01    14.00 o
   7  -2  -9    48.61    45.55     3.26 o
   7  -5   9    48.61    42.65     2.91 o
   7  -2  -6  4862.27  4806.53    16.84 o
   7  -5   6  4846.52  4765.18    15.39 o
   7  -2  -3    55.70    53.48     2.87 o
   7  -5   3    55.70    55.62     2.85 o
   7  -2   0  6091.29  5925.57    13.97 o
   7  -5   0  6078.85  5900.61    13.32 o
   7  -2   3    51.06    51.84     2.84 o
   7  -5  -3    51.07    54.62     2.43 o
   7  -2   6  4620.65  4484.66    15.31 o
   7  -5  -6  4651.49  4495.19    13.35 o
   7  -2   9    37.47    35.52     3.78 o
   7  -5  -9    37.47    32.02     2.84 o
   7  -2  12  3582.59  3504.06    16.80 o
   7  -5 -12  3574.09  3486.31    16.17 o
   7  -2  15    23.53    27.15     3.85 o
   7  -5 -15    23.53    30.26     3.79 o
   7  -2  18  2279.77  2252.20    18.29 o
   7  -5 -18  2266.81  2216.37    18.18 o
   7  -2  21    13.11    17.19     6.71 <
   7  -5 -21    13.11    14.31     6.18 <
   7  -2  24  1087.08  1119.02    13.37 o
   7  -5 -24  1097.76  1088.76    15.35 o
   7  -5 -27     6.41     5.28     5.65 <
   7  -1 -25    64.86    53.83     5.25 o
   7  -6  25    64.86    64.19     6.05 o
   7  -1 -22   994.33   980.09    13.98 o
   7  -6  22   969.92  1039.45    12.73 o
   7  -1 -19   117.60   110.74     6.34 o
   7  -6  19   117.60   110.86     5.25 o
   7  -1 -16  2432.75  2479.66    18.19 o
   7  -6  16  2506.69  2448.40    18.11 o
   7  -1 -13   186.58   189.64     6.31 o
   7  -6  13   186.58   205.40     6.89 o
   7  -1 -10  4388.18  4254.65    17.48 o
   7  -6  10  4283.18  4297.70    17.04 o
   7  -1  -7   259.02   258.26     5.47 o
   7  -6   7   259.02   253.84     5.29 o
   7  -1  -4  3672.30  3659.14    12.74 o
   7  -6   4  3730.93  3617.41    13.50 o
   7  -1  -1   302.00   294.50     4.86 o
   7  -6   1   302.00   294.81     5.14 o
   7  -1   2  5838.37  5868.96    14.15 o
   7  -6  -2  5889.34  5783.30    16.08 o
   7  -1   5   283.32   279.77     5.50 o
   7  -6  -5   283.32   284.90     4.46 o
   7  -1   8  3700.27  3483.31    14.62 o
   7  -6  -8  3590.13  3610.50    12.44 o
   7  -1  11   219.07   218.62     6.71 o
   7  -6 -11   219.07   209.74     5.44 o
   7  -1  14  2727.29  2791.88    24.20 o
   7  -6 -14  2807.53  2586.60    14.70 o
   7  -1  17   146.82   143.37     6.94 o
   7  -6 -17   146.82   148.04     6.65 o
   7  -1  20  1968.98  2059.95    19.03 o
   7  -6 -20  1944.08  1956.56    28.07 o
   7  -1  23    86.32    86.98     7.39 o
   7  -6 -23    86.31    81.42    12.46 o
   7  -1  26   585.03   561.02    19.75 o
   7  -6 -26   576.49   553.55    14.45 o
   7   0 -20  1471.80  1423.02    20.30 o
   7  -7  20  1446.75  1540.72    18.08 o
   7   0 -14  2092.44  2065.79    23.48 o
   7  -7  14  2087.21  2096.16    23.64 o
   7   0  -8  3730.71  3732.56    21.82 o
   7  -7   8  3785.27  3656.04    23.44 o
   7   0  -2  3908.09  3817.02    20.98 o
   7  -7   2  3847.29  3825.46    19.35 o
   7   0   4  3545.91  3477.20    20.60 o
   7  -7  -4  3557.97  3377.45    16.64 o
   7   0  10  3628.95  3572.05    25.47 o
   7  -7 -10  3658.71  3543.75    18.74 o
   7   0  16  1757.76  1687.01    27.02 o
   7  -7 -16  1721.48  1687.79    26.27 o
   7   0  22  1041.43  1043.05    21.42 o
   7  -7 -22  1064.79  1044.70    29.66 o
   8  -4   0  3639.10  3538.34    13.62 o
   8  -4   3     0.70     0.00     2.14 <
   8  -4  -3     0.70    -0.64     2.54 <
   8  -4   6  4278.69  4198.62    15.44 o
   8  -4  -6  4343.21  4168.83    16.78 o
   8  -4   9     0.59     1.18     2.79 <
   8  -4  -9     0.59    -3.20     3.18 <
   8  -4  12  2656.48  2480.05    15.08 o
   8  -4 -12  2589.00  2607.42    19.64 o
   8  -4  15     0.43     3.82     4.22 <
   8  -4 -15     0.43    -0.24     4.69 <
   8  -4  18  1574.97  1667.86    15.30 o
   8  -4 -18  1608.99  1552.29    17.03 o
   8  -4  21     0.28     7.19     5.88 <
   8  -4 -21     0.28     8.40     5.25 <
   8  -4  24  1108.24  1145.39    15.97 o
   8  -4 -24  1103.14  1136.17    14.79 o
   8  -3 -25     3.98     6.30     6.58 <
   8  -5  25     3.98    -0.47     6.12 <
   8  -3 -22  1708.23  1852.32    24.41 o
   8  -5  22  1745.97  1850.53    17.69 o
   8  -3 -19     6.33     2.78     5.44 <
   8  -5  19     6.33     6.93     4.59 <
   8  -3 -16  1685.81  1529.26    21.37 o
   8  -5  16  1586.77  1705.43    27.64 o
   8  -3 -13     8.91     9.91     5.05 <
   8  -5  13     8.91    10.79     3.68 <
   8  -3 -10  2699.53  2741.57    14.66 o
   8  -5  10  2814.04  2643.14    20.26 o
   8  -3  -7    11.17    12.18     2.94 o
   8  -5   7    11.17    10.78     2.81 o
   8  -3  -4  6025.48  5846.96    18.40 o
   8  -5   4  5963.98  5931.32    17.98 o
   8  -3  -1    12.21    11.13     2.54 o
   8  -5   1    12.21     6.34     2.25 <
   8  -3   2  2141.12  2024.80    10.83 o
   8  -5  -2  2114.24  2039.79    10.52 o
   8  -3   5    11.33    13.16     2.57 o
   8  -5  -5    11.33    13.64     2.74 o
   8  -3   8  4486.52  4481.80    17.04 o
   8  -5  -8  4587.07  4423.78    19.03 o
   8  -3  11     9.08     7.86     4.01 <
   8  -5 -11     9.08     7.13     3.22 <
   8  -3  14  2765.89  2707.68    21.90 o
   8  -5 -14  2652.31  2696.37    20.06 o
   8  -3  17     6.48     8.69     4.45 <
   8  -5 -17     6.48     3.26     4.43 <
   8  -3  20   858.41   918.66    14.82 o
   8  -5 -20   921.72   842.87    12.22 o
   8  -3  23     4.12     5.03     6.91 <
   8  -5 -23     4.12     4.79     5.64 <
   8  -2 -23     8.95     5.73     6.23 <
   8  -6  23     8.95     0.92     5.84 <
   8  -2 -20  1042.07  1018.91    14.01 o
   8  -6  20  1019.50  1097.42    11.73 o
   8  -2 -17    13.40    15.59     5.26 <
   8  -6  17    13.40    14.34     3.78 o
   8  -2 -14  2322.80  2328.42    19.79 o
   8  -6  14  2360.04  2382.99    15.51 o
   8  -2 -11    17.72    18.97     5.67 o
   8  -6  11    17.72    15.39     3.50 o
   8  -2  -8  3436.18  3270.80    16.45 o
   8  -6   8  3407.63  3410.37    21.87 o
   8  -2  -5    20.73    25.65     3.20 o
   8  -6   5    20.73    22.04     3.10 o
   8  -2  -2  2808.02  2711.88    11.51 o
   8  -6   2  2817.98  2689.33    14.08 o
   8  -2   1    20.95    18.32     2.97 o
   8  -6  -1    20.95    15.51     2.57 o
   8  -2   4  4393.17  4292.84    16.75 o
   8  -6  -4  4403.31  4297.98    15.09 o
   8  -2   7    18.15    18.24     3.48 o
   8  -6  -7    18.15    19.09     3.36 o
   8  -2  10  2652.89  2533.39    17.54 o
   8  -6 -10  2619.36  2531.89    15.70 o
   8  -2  13    13.79     7.45     6.53 <
   8  -6 -13    13.79     8.96     4.30 <
   8  -2  16  1619.40  1632.97    16.25 o
   8  -6 -16  1658.44  1567.49    15.59 o
   8  -2  19     9.36    11.47     5.80 <
   8  -6 -19     9.36    10.27     4.75 <
   8  -2  22  1254.79  1331.90    21.99 o
   8  -6 -22  1235.77  1172.60    19.59 o
   8  -1 -21     6.02     8.16     6.59 <
   8  -7  21     6.02     7.32     4.55 <
   8  -1 -18  1414.01  1409.84    15.84 o
   8  -7  18  1391.18  1480.53    12.57 o
   8  -1 -15     8.70    11.32     5.01 <
   8  -7  15     8.70     8.99     3.71 <
   8  -1 -12  1864.37  1901.13    18.02 o
   8  -7  12  1894.56  1908.85    13.98 o
   8  -1  -9    11.08     8.32     4.78 <
   8  -7   9    11.08     6.02     2.69 <
   8  -1  -6  3184.54  3041.54    15.43 o
   8  -7   6  3168.30  3161.89    14.23 o
   8  -1  -3    12.38    14.39     2.89 o
   8  -7   3    12.38    11.71     3.62 o
   8  -1   0  3166.85  3050.97    12.13 o
   8  -7   0  3145.08  3040.72    16.12 o
   8  -1   3    11.94    11.09     3.07 o
   8  -7  -3    11.94     8.22     3.54 <
   8  -1   6  2826.89  2758.93    14.59 o
   8  -7  -6  2870.05  2753.00    14.34 o
   8  -1   9     9.95     9.13     5.22 <
   8  -7  -9     9.95     5.99     3.66 <
   8  -1  12  2219.44  2193.44    17.69 o
   8  -7 -12  2194.50  2115.62    16.87 o
   8  -1  15     7.30     6.50     5.24 <
   8  -7 -15     7.30     6.54     5.62 <
   8  -1  18  1272.75  1279.11    15.26 o
   8  -7 -18  1272.06  1221.90    18.21 o
   8  -1  21     4.75     5.70     5.90 <
   8  -7 -21     4.75     3.13     5.66 <
   8   0 -22  1285.45  1445.20    23.22 o
   8  -8  22  1325.38  1381.02    14.68 o
   8   0 -16  1168.53  1075.88    23.37 o
   8  -8  16  1069.24  1202.13    14.48 o
   8   0 -10  1660.75  1817.26    39.28 o
   8  -8  10  1774.27  1764.42    21.65 o
   8   0  -4  4289.17  4237.05    30.92 o
   8  -8   4  4231.16  4237.74    21.93 o
   8   0   2  1188.76  1166.72    16.88 o
   8  -8  -2  1155.25  1122.64    13.74 o
   8   0   8  3102.80  3354.12    35.82 o
   8  -8  -8  3206.90  3037.26    22.37 o
   8   0  14  1938.87  1889.49    30.74 o
   8  -8 -14  1828.48  1785.27    36.15 o
   8   0  20   514.48   586.66    16.41 o
   8  -8 -20   573.13   481.93    20.55 o
   9  -4 -20  1091.59  1148.06    17.11 o
   9  -5  20  1131.27  1192.63    13.49 o
   9  -4 -17    25.26    19.67     5.48 o
   9  -5  17    25.26    26.29     4.76 o
   9  -4 -14  2019.69  1897.11    20.57 o
   9  -5  14  1960.72  2018.46    15.68 o
   9  -4 -11    39.06    51.27     7.31 o
   9  -5  11    39.06    39.77     5.48 o
   9  -4  -8  1794.83  1756.55    19.44 o
   9  -5   8  1836.16  1734.67    13.34 o
   9  -4  -5    51.79    50.89     5.27 o
   9  -5   5    51.79    47.77     3.69 o
   9  -4  -2  3380.27  3257.46    17.17 o
   9  -5   2  3399.37  3226.64    17.31 o
   9  -4   1    58.03    63.85     4.01 o
   9  -5  -1    58.03    54.46     3.86 o
   9  -4   4  2648.15  2424.90    16.29 o
   9  -5  -4  2576.96  2553.00    16.31 o
   9  -4   7    54.48    53.76     4.63 o
   9  -5  -7    54.48    53.70     5.25 o
   9  -4  10  2022.44  2036.27    14.43 o
   9  -5 -10  2084.58  1930.56    20.27 o
   9  -4  13    43.44    35.99     4.68 o
   9  -5 -13    43.45    34.12     5.64 o
   9  -4  16  1689.48  1755.83    17.10 o
   9  -5 -16  1672.87  1661.58    19.21 o
   9  -4  19    29.80    38.40     5.72 o
   9  -5 -19    29.80    29.88     5.56 o
   9  -4  22   672.83   693.70    14.66 o
   9  -5 -22   659.44   747.57    14.67 o
   9  -3 -21    13.57    13.26     5.32 <
   9  -6  21    13.57    22.37     4.66 o
   9  -3 -18  1080.44  1143.12    13.96 o
   9  -6  18  1094.51  1153.29    12.93 o
   9  -3 -15    21.17    20.04     5.59 o
   9  -6  15    21.17    19.58     4.98 o
   9  -3 -12  1949.14  1951.31    18.93 o
   9  -6  12  1958.50  1971.79    14.71 o
   9  -3  -9    28.67    29.13     5.26 o
   9  -6   9    28.67    26.34     3.64 o
   9  -3  -6  2256.15  2166.12    21.20 o
   9  -6   6  2223.39  2195.11    14.83 o
   9  -3  -3    33.42    33.53     4.94 o
   9  -6   3    33.42    29.65     3.43 o
   9  -3   0  2788.47  2713.09    16.19 o
   9  -6   0  2812.26  2699.64    15.05 o
   9  -3   3    33.12    29.02     4.32 o
   9  -6  -3    33.12    29.70     3.99 o
   9  -3   6  2573.92  2512.04    17.05 o
   9  -6  -6  2577.24  2489.92    17.87 o
   9  -3   9    27.90    25.53     4.88 o
   9  -6  -9    27.90    27.54     4.85 o
   9  -3  12  1613.58  1542.86    16.86 o
   9  -6 -12  1598.34  1587.42    16.10 o
   9  -3  15    20.24     7.90     8.36 <
   9  -6 -15    20.24    24.48     5.26 o
   9  -3  18  1210.22  1272.83    15.10 o
   9  -6 -18  1222.16  1208.31    13.53 o
   9  -3  21    12.74    23.78     6.44 o
   9  -6 -21    12.74    12.42     7.32 <
   9  -2 -19    72.31    69.72     6.54 o
   9  -7  19    72.31    82.32     5.46 o
   9  -2 -16  1383.55  1449.55    15.81 o
   9  -7  16  1419.83  1467.47    12.66 o
   9  -2 -13   107.77   100.90     7.84 o
   9  -7  13   107.77   102.41     5.44 o
   9  -2 -10  1992.92  1919.58    16.72 o
   9  -7  10  1924.34  1972.93    13.98 o
   9  -2  -7   138.41   142.82     6.93 o
   9  -7   7   138.41   135.48     5.00 o
   9  -2  -4  1901.74  1952.37    16.24 o
   9  -7   4  1957.87  1799.37    12.57 o
   9  -2  -1   151.79   154.96     5.93 o
   9  -7   1   151.79   148.87     5.42 o
   9  -2   2  3007.44  3057.12    19.98 o
   9  -7  -2  3013.16  2927.78    15.19 o
   9  -2   5   140.93   136.10     7.54 o
   9  -7  -5   140.93   145.24     5.80 o
   9  -2   8  1631.75  1525.74    17.28 o
   9  -7  -8  1573.49  1535.92    16.94 o
   9  -2  11   111.27   118.16     7.08 o
   9  -7 -11   111.27   119.62     6.53 o
   9  -2  14  1533.50  1637.89    30.45 o
   9  -7 -14  1594.43  1463.91    14.59 o
   9  -2  17    75.56    70.11     6.81 o
   9  -7 -17    75.56    63.03     6.99 o
   9  -2  20  1053.37  1052.39    15.04 o
   9  -7 -20  1021.51  1072.72    15.87 o
   9  -8  20   761.28   791.08    17.45 o
   9  -1 -17     4.03     4.86     7.18 <
   9  -8  17     4.03    -0.30     3.61 <
   9  -1 -14  1406.35  1436.22    18.06 o
   9  -8  14  1379.32  1460.91    11.90 o
   9  -1 -11     4.91     2.53     8.14 <
   9  -8  11     4.91     0.95     4.59 <
   9  -1  -8  1428.88  1502.04    16.86 o
   9  -8   8  1445.86  1410.53    11.23 o
   9  -1  -5     5.22     8.72     7.84 <
   9  -8   5     5.22     2.39     3.88 <
   9  -1  -2  2153.65  2246.72    17.93 o
   9  -8   2  2166.97  2118.95    15.05 o
   9  -1   1     4.84     5.24     4.02 <
   9  -8  -1     4.84     8.69     3.20 <
   9  -1   4  1991.66  1994.84    18.29 o
   9  -8  -4  1954.27  1918.18    17.07 o
   9  -1   7     3.94    -2.49     4.57 <
   9  -8  -7     3.94     5.69     4.37 <
   9  -1  10  1446.20  1463.72    17.33 o
   9  -8 -10  1474.64  1484.11    27.78 o
   9  -1  13     2.85     2.90     5.76 <
   9  -8 -13     2.85     6.66     5.24 <
   9  -1  16  1135.18  1139.44    19.02 o
   9  -8 -16  1132.19  1106.29    20.45 o
   9  -1  19     1.85     1.23     5.91 <
   9  -8 -19     1.85    -2.84     6.03 <
   9   0 -12  1371.15  1503.59    25.55 o
   9  -9  12  1386.70  1434.58    20.77 o
   9   0  -6  1346.15  1360.09    25.33 o
   9  -9   6  1298.16  1316.93    17.34 o
   9   0   0  1528.75  1600.45    18.09 o
   9  -9   0  1570.80  1494.69    16.00 o
   9   0   6  1834.19  1910.46    34.70 o
   9  -9  -6  1829.93  1798.36    28.80 o
   9   0  12   864.16   850.40    23.11 o
   9  -9 -12   838.25   836.40    26.47 o
  10  -5   0  2716.07  2519.60    26.16 o
  10  -5   3     3.27     5.77     5.25 <
  10  -5  -3     3.27     0.08     4.89 <
  10  -5   6  1323.55  1256.71    14.39 o
  10  -5  -6  1291.02  1299.06    15.95 o
  10  -5   9     2.91    -1.22     4.97 <
  10  -5  -9     2.91     6.35     6.14 <
  10  -5  12  1333.59  1432.44    14.93 o
  10  -5 -12  1381.71  1333.74    17.29 o
  10  -5  15     2.29     5.60     4.90 <
  10  -5 -15     2.29     2.45     4.85 <
  10  -5  18  1077.67  1089.37    15.98 o
  10  -5 -18  1041.87  1109.16    14.44 o
  10  -4 -19    31.31    17.45     5.07 o
  10  -6  19    31.31    19.45     4.67 o
  10  -4 -16   904.65   968.52    16.43 o
  10  -6  16   942.07   952.41    12.58 o
  10  -4 -13    51.63    53.09     6.04 o
  10  -6  13    51.63    53.82     4.69 o
  10  -4 -10  1769.11  1706.78    22.10 o
  10  -6  10  1730.90  1824.96    17.01 o
  10  -4  -7    72.84    51.14     6.16 o
  10  -6   7    72.84    63.78     4.67 o
  10  -4  -4  1436.58  1435.63    16.60 o
  10  -6   4  1445.30  1388.29    12.45 o
  10  -4  -1    87.43    83.08     6.58 o
  10  -6   1    87.43    89.29     6.58 o
  10  -4   2  2059.05  2002.17    18.92 o
  10  -6  -2  2092.13  2029.05    18.27 o
  10  -4   5    88.85    88.66     6.06 o
  10  -6  -5    88.85    82.14     6.17 o
  10  -4   8  1576.33  1479.70    15.98 o
  10  -6  -8  1529.53  1514.47    18.85 o
  10  -4  11    76.69    61.58     6.67 o
  10  -6 -11    76.69    72.89     6.53 o
  10  -4  14  1030.45  1056.34    13.96 o
  10  -6 -14  1057.12  1013.47    14.78 o
  10  -4  17    56.55    60.56     8.56 o
  10  -6 -17    56.55    62.17     6.18 o
  10  -3 -17    19.69    26.32     5.20 o
  10  -7  17    19.69    14.47     3.97 o
  10  -3 -14   944.01   968.27    14.76 o
  10  -7  14   952.98   976.47    11.17 o
  10  -3 -11    25.43    28.11     5.60 o
  10  -7  11    25.44    26.45     3.99 o
  10  -3  -8  1642.04  1650.18    21.82 o
  10  -7   8  1656.12  1759.17    16.51 o
  10  -3  -5    28.00    28.45     6.11 o
  10  -7   5    28.00    25.06     3.76 o
  10  -3  -2  1532.29  1475.18    15.09 o
  10  -7   2  1506.69  1513.59    11.81 o
  10  -3   1    26.12    31.14     5.34 o
  10  -7  -1    26.12    27.93     4.15 o
  10  -3   4  1615.90  1581.21    15.15 o
  10  -7  -4  1630.52  1617.79    13.79 o
  10  -3   7    20.60    15.74     5.21 o
  10  -7  -7    20.60    12.68     5.81 <
  10  -3  10  1502.28  1506.04    16.46 o
  10  -7 -10  1503.45  1487.40    13.59 o
  10  -3  13    13.78     9.34     5.46 <
  10  -7 -13    13.78    21.53     5.41 o
  10  -3  16   766.32   764.02    16.19 o
  10  -7 -16   757.10   760.95    15.08 o
  10  -2 -15    10.53    10.95     5.49 <
  10  -8  15    10.53     7.69     3.65 <
  10  -2 -12   965.25   948.48    14.81 o
  10  -8  12   939.05   998.65    11.02 o
  10  -2  -9    12.58    13.24     5.96 <
  10  -8   9    12.58    18.68     3.84 o
  10  -2  -6  1178.89  1228.37    15.53 o
  10  -8   6  1206.13  1170.04    12.30 o
  10  -2  -3    13.13    14.31     5.84 <
  10  -8   3    13.13     8.95     3.76 <
  10  -2   0  1959.92  1952.56    20.27 o
  10  -8   0  1945.40  1964.54    13.93 o
  10  -2   3    11.99    13.79     6.95 <
  10  -8  -3    11.99    16.62     4.55 o
  10  -2   6  1028.80  1005.75    14.89 o
  10  -8  -6  1019.48  1010.15    12.49 o
  10  -2   9     9.62     3.15     5.47 <
  10  -8  -9     9.62     9.20     5.07 <
  10  -2  12  1121.80  1165.99    17.15 o
  10  -8 -12  1151.88  1016.34    15.55 o
  10  -2  15     6.82     5.27     5.56 <
  10  -8 -15     6.82     2.09     5.48 <
  10  -1 -13    57.57    70.14     6.36 o
  10  -9  13    57.57    63.70     4.65 o
  10  -1 -10  1193.80  1247.86    14.76 o
  10  -9  10  1152.54  1243.44    12.26 o
  10  -1  -7    74.70    77.19     6.60 o
  10  -9   7    74.70    70.69     5.11 o
  10  -1  -4   885.92   948.76    12.63 o
  10  -9   4   904.93   898.02     9.69 o
  10  -1  -1    83.14    93.57     6.46 o
  10  -9   1    83.14    80.95     4.46 o
  10  -1   2  1524.59  1609.84    14.97 o
  10  -9  -2  1545.66  1509.65    11.46 o
  10  -1   5    79.18    74.81     7.11 o
  10  -9  -5    79.18    76.03     5.71 o
  10  -1   8   963.68   922.30    17.92 o
  10  -9  -8   920.21   929.31    15.95 o
  10  -1  11    64.59    57.65     6.95 o
  10  -9 -11    64.59    60.84     6.64 o
  10  -1  14   732.80   764.35    13.93 o
  10  -9 -14   767.10   715.63    15.89 o
  10   0  -8  1086.43  1141.84    17.58 o
  10 -10   8  1073.00  1058.59    19.98 o
  10   0  -2   680.13   670.38    17.51 o
  10 -10   2   670.48   678.18    13.08 o
  10   0   4  1127.24  1182.60    18.68 o
  10 -10  -4  1150.85  1075.21    16.74 o
  10   0  10   815.23   859.36    27.43 o
  10 -10 -10   791.13   764.84    23.40 o
  11  -5 -14   729.97   785.55    12.54 o
  11  -6  14   765.80   761.38    10.97 o
  11  -5 -11    12.74    24.18     5.94 o
  11  -6  11    12.74    12.64     5.33 <
  11  -5  -8  1373.84  1337.21    17.35 o
  11  -6   8  1354.14  1427.38    14.53 o
  11  -5  -5    14.16    17.66     5.28 o
  11  -6   5    14.16    14.07     4.59 o
  11  -5  -2   828.46   851.00    13.50 o
  11  -6   2   820.14   835.91    12.04 o
  11  -5   1    13.65    10.45     4.83 <
  11  -6  -1    13.65    10.08     4.57 <
  11  -5   4  1477.01  1512.42    15.04 o
  11  -6  -4  1505.18  1463.53    16.28 o
  11  -5   7    11.50    14.68     5.53 <
  11  -6  -7    11.50    19.75     5.27 o
  11  -5  10  1005.17  1007.82    13.30 o
  11  -6 -10   973.19  1050.04    20.36 o
  11  -5  13     8.53    11.69     4.86 <
  11  -6 -13     8.53     1.65     4.62 <
  11  -4 -12   696.08   741.19    13.02 o
  11  -7  12   728.49   756.96    10.89 o
  11  -4  -9    26.84    19.20     5.60 o
  11  -7   9    26.84    27.52     5.31 o
  11  -4  -6  1337.39  1361.83    20.21 o
  11  -7   6  1318.04  1348.81    12.05 o
  11  -4  -3    33.76    31.62     5.69 o
  11  -7   3    33.76    40.04     4.29 o
  11  -4   0   970.86   974.65    12.99 o
  11  -7   0   959.20   977.98    12.41 o
  11  -4   3    36.20    39.73     5.39 o
  11  -7  -3    36.20    34.61     5.11 o
  11  -4   6  1180.44  1221.68    16.33 o
  11  -7  -6  1214.43  1163.82    15.52 o
  11  -4   9    33.10    39.37     6.51 o
  11  -7  -9    33.10    38.03     7.22 o
  11  -4  12   856.19   840.93    13.80 o
  11  -7 -12   826.35   874.97    13.06 o
  11  -3 -10   710.29   809.03    13.74 o
  11  -8  10   762.18   760.55     9.14 o
  11  -3  -7     4.04     7.13     5.92 <
  11  -8   7     4.04     7.08     3.94 <
  11  -3  -4  1590.23  1599.93    17.74 o
  11  -8   4  1560.98  1664.90    13.07 o
  11  -3  -1     3.84     4.19     5.35 <
  11  -8   1     3.84     4.54     3.77 <
  11  -3   2   553.34   538.27    11.05 o
  11  -8  -2   541.97   546.93     9.29 o
  11  -3   5     3.21    15.56     5.91 <
  11  -8  -5     3.21    -3.14     6.20 <
  11  -3   8  1228.99  1275.94    17.06 o
  11  -8  -8  1274.59  1221.67    15.63 o
  11  -3  11     2.36    11.93     6.41 <
  11  -8 -11     2.36    -4.74     5.50 <
  11  -2  -8   803.44   915.11    15.22 o
  11  -9   8   813.43   864.86    10.12 o
  11  -2  -5    21.44    15.24     7.44 <
  11  -9   5    21.44    28.21     4.08 o
  11  -2  -2   869.86   916.33    18.25 o
  11  -9   2   860.00   877.24    10.51 o
  11  -2   1    19.56    27.60     7.76 o
  11  -9  -1    19.56    19.32     3.97 o
  11  -2   4   848.61   894.35    14.47 o
  11  -9  -4   849.52   836.64    11.61 o
  11  -2   7    15.22    19.01     6.82 <
  11  -9  -7    15.22    21.81     5.37 o
  11  -2  10   767.01   756.54    15.68 o
  11  -9 -10   772.52   801.24    15.64 o
  11  -1  -3    20.89    32.85     8.45 o
  11 -10   3    20.89    21.25     4.15 o
  11  -1   0   783.40   807.58    16.18 o
  11 -10   0   765.17   769.20     9.77 o
  11  -1   3    23.10    20.17     7.89 <
  11 -10  -3    23.10     8.76     5.01 <
  12  -6   0   650.80   675.68    11.72 o
  12  -6   3    44.85    50.24     5.74 o
  12  -6  -3    44.85    37.88     5.53 o
  12  -6   6   844.85   943.68    13.20 o
  12  -6  -6   865.80   857.50    12.93 o
  12  -5  -7    15.86    17.52     5.11 o
  12  -7   7    15.86    22.18     4.90 o
  12  -5  -4   713.02   752.52    12.48 o
  12  -7   4   745.57   725.22    10.71 o
  12  -5  -1    17.49    19.17     5.16 o
  12  -7   1    17.49    18.53     4.52 o
  12  -5   2   960.63   959.09    13.79 o
  12  -7  -2   946.92   968.49    12.22 o
  12  -5   5    16.73    15.41     5.58 <
  12  -7  -5    16.73    14.87     4.61 o
  12  -4  -2   897.88   940.32    13.30 o
  12  -8   2   915.34   947.00    10.33 o
  12  -4   1     0.49    -5.80     5.54 <
  12  -8  -1     0.49    -1.11     4.92 <
  12  -4   4   706.74   721.28    14.11 o
  12  -8  -4   671.95   696.34    11.95 o

loop_
 _twin_refln_datum_id
 _twin_refln_individual_id
 _twin_refln_index_h
 _twin_refln_index_k
 _twin_refln_index_l
 _twin_refln_F_squared_calc
 _twin_refln_F_squared_meas
 _twin_refln_F_squared_sigma
 _twin_refln_include_status
 ? ? ? ? ? ? ? ? ?
