# Supplementary material for: X-ray diffraction using focused-ion-beam-prepared single crystals
Source: J Appl Crystallogr. 2020 Apr 14;53(Pt 3):614–22. doi: 10.1107/S1600576720003143 (PMC7312134; doi:10.1107/S1600576720003143)
Supplement: Supplementary file 3 [file j-53-00614-LN2sup3.hkl]

#=======================================================================
data_global
#=======================================================================

_audit_creation_method                   'Jana2006 Version : 25/10/2015'


# 1. PROCESSING SUMMARY (IUCr Office Use Only)

_journal_date_recd_electronic            ?
_journal_date_to_coeditor                ?
_journal_date_from_coeditor              ?
_journal_date_accepted                   ?
_journal_date_printers_first             ?
_journal_date_printers_final             ?
_journal_date_proofs_out                 ?
_journal_date_proofs_in                  ?
_journal_coeditor_name                   ?
_journal_coeditor_code                   ?
_journal_coeditor_notes
; ?
;
_journal_techeditor_code                 ?
_journal_paper_category                  ?
_journal_techeditor_notes
; ?
;
_journal_coden_ASTM                      ?
_journal_name_full                       'Acta Crystallographica Section C'
_journal_year                            ?
_journal_volume                          ?
_journal_issue                           ?
_journal_page_first                      ?
_journal_page_last                       ?
_journal_suppl_publ_number               ?
_journal_suppl_publ_pages                ?

#=======================================================================

# 2. SUBMISSION DETAILS

_publ_contact_author_name                ?
_publ_contact_author_address
; ?
;
_publ_contact_author_email               ?
_publ_contact_author_fax                 ?
_publ_contact_author_phone               ?

_publ_requested_journal                  'Acta Crystallographica Section C'
_publ_requested_category                 ?

_publ_contact_letter
; ?
;

#=======================================================================

# 3. TITLE AND AUTHOR LIST

_publ_section_title
; ?
;
_publ_section_title_footnote
; ?
;
loop_
 _publ_author_name
 _publ_author_footnote
 _publ_author_address
; ?      # name
;
; ?      # footnote
;
; ?      # address
;

#=======================================================================

# 4. TEXT

_publ_section_synopsis
; ?
;
_publ_section_abstract
; ?
;
_publ_section_comment
; ?
;
_publ_section_introduction
; ?
;
_publ_section_experimental
; ?
;
_publ_section_exptl_prep
; ?
;
_publ_section_exptl_refinement
; ?
;
_publ_section_exptl_solution
; ?
;
_publ_section_discussion
; ?
;
_publ_section_acknowledgements
; ?
;
_publ_section_references
;
Petricek, V., Dusek, M. & Palatinus L. (2014). Z. Kristallogr. 229(5), 345-352.

Palatinus L. & Chapuis G. (2007). J. Appl. Cryst. 40, 786-790.

# enable this reference if Diamond ver. 2 was used for visualization
#Brandenburg, K. (1999). DIAMOND. Version. 2.1c.
#Crystal Impact GbR, Bonn, Germany.

# enable this reference if Diamond ver. 3 was used for visualization
#Brandenburg, K. & Putz, H. (2005). DIAMOND Version 3.
#Crystal Impact GbR, Postfach 1251, D-53002 Bonn, Germany.

# enable this reference if SIR97 was used for solving of the structure
#Altomare, A., Burla, M. C., Camalli, M., Cascarano, G., Giacovazzo, C.,
#Guagliardi, A., Moliterni, A. G. G., Polidori, G., Spagna, R. (1997).
#SIR97. A Package for Crystal Structure Solution by Direct Methods
#and Refinement, Bari, Rome, Italy.

# use this reference if SIR2002 was used for solving of the structure
#Burla, M.C., Camalli, M., Carrozzini, B., Cascarano, G., Giacovazzo, C.,
#Polidori, G., Spagna, R.
#SIR2002: the program, J. Appl. Cryst, (2003). 36, 1103


# use this reference if SIR2011 was used for solving of the structure
#Burla, M.C., Caliandro, R., Camalli, M., Carrozzini, B., Cascarano,
#G.L., Giacovazzo, C., Mallamo. M., Mazzone, A., Polidori, G., Spagna, R.
#SIR2011: a new package for crystal structure determination and refinement,
#J.Appl.Cryst. (2012) 45, 357-361

# enable this reference if bond valences were calculated
#Brown, I. D. (1996). J. Appl. Cryst. 29, 479-480.

# enable this reference if Xshape wase used for crystal shape refinement
#Stoe & Cie (1998). X-SHAPE. Stoe & Cie, Darmstadt, Germany.


# enable this reference if Flack coefficient was refined
#Flack, H. D. (1983). Acta Cryst. A39, 876-881.
;
_publ_section_figure_captions
; ?
;
_publ_section_table_legends
; ?
;

#=======================================================================
data_I
#=======================================================================

# 5. CHEMICAL DATA

_chemical_name_systematic
; ?
;
_chemical_name_common                    ?
_chemical_formula_moiety                 ?
_chemical_formula_structural             ?
_chemical_formula_analytical             ?
_chemical_formula_iupac                  ?
_chemical_formula_sum                    'Li1 Nb1 O3'
_chemical_formula_weight                 147.8
_chemical_melting_point                  ?
_chemical_compound_source                ?
_chemical_absolute_configuration         ?

#=======================================================================

# 6. CRYSTAL DATA

_symmetry_cell_setting                   trigonal
_symmetry_space_group_name_H-M           'R 3 c'
_symmetry_space_group_name_Hall          'R 3;-2"c'
_symmetry_Int_Tables_number              161

loop_
 _space_group_symop_id
 _space_group_symop_operation_xyz
 1   x,y,z
 2   -y,x-y,z
 3   -x+y,-x,z
 4   -y,-x,z+1/2
 5   -x+y,y,z+1/2
 6   x,x-y,z+1/2
 7   x+2/3,y+1/3,z+1/3
 8   -y+2/3,x-y+1/3,z+1/3
 9   -x+y+2/3,-x+1/3,z+1/3
 10  -y+2/3,-x+1/3,z+5/6
 11  -x+y+2/3,y+1/3,z+5/6
 12  x+2/3,x-y+1/3,z+5/6
 13  x+1/3,y+2/3,z+2/3
 14  -y+1/3,x-y+2/3,z+2/3
 15  -x+y+1/3,-x+2/3,z+2/3
 16  -y+1/3,-x+2/3,z+1/6
 17  -x+y+1/3,y+2/3,z+1/6
 18  x+1/3,x-y+2/3,z+1/6

_cell_length_a                           5.15130(10)
_cell_length_b                           5.15130(10)
_cell_length_c                           13.8687(6)
_cell_angle_alpha                        90
_cell_angle_beta                         90
_cell_angle_gamma                        120
_cell_volume                             318.713(16)

loop_
 _twin_individual_id
 _twin_individual_mass_fraction_refined
 _twin_individual_twin_matrix_11
 _twin_individual_twin_matrix_12
 _twin_individual_twin_matrix_13
 _twin_individual_twin_matrix_21
 _twin_individual_twin_matrix_22
 _twin_individual_twin_matrix_23
 _twin_individual_twin_matrix_31
 _twin_individual_twin_matrix_32
 _twin_individual_twin_matrix_33
 ? ? ? ? ? ? ? ? ? ? ?

_cell_formula_units_Z                    6

_cell_measurement_reflns_used            7644               
_cell_measurement_theta_min              5.44
_cell_measurement_theta_max              58.69
_cell_measurement_temperature            293
_cell_special_details
; ?
;

_exptl_crystal_density_diffrn            4.6217
_exptl_crystal_density_meas              4.62
_exptl_crystal_density_method            ?
_exptl_crystal_F_000                     408

_exptl_absorpt_coefficient_mu            5.327
_exptl_crystal_description               cube
_exptl_crystal_size_max                  0.05
_exptl_crystal_size_mid                  0.05
_exptl_crystal_size_min                  0.06
_exptl_crystal_size_rad                  ?
_exptl_crystal_colour                    ?
_exptl_absorpt_correction_type           Gaussian
_exptl_absorpt_process_details
 'Jana2006  (Petricek, Dusek & Palatinus, 2000)'
_exptl_absorpt_correction_T_min          0.5751
_exptl_absorpt_correction_T_max          0.7582
loop_
 _exptl_crystal_face_index_h
 _exptl_crystal_face_index_k
 _exptl_crystal_face_index_l
 _exptl_crystal_face_perp_dist
10 29 -10 0.02722
-10 -29 -10 0.03326
-10 3 -19 0.04874
-2 2 23 0.05412
-2 1 1 0.03699
11 -11 -9 0.02931

#=======================================================================

# 7. EXPERIMENTAL DATA

_exptl_special_details                   ?

_diffrn_ambient_temperature              293
_diffrn_source                           ?
_diffrn_source_power                     ?
_diffrn_source_voltage                   ?
_diffrn_source_current                   ?
_diffrn_radiation_type                   'Mo K\a'
_diffrn_radiation_source                 'X-ray tube'
_diffrn_radiation_wavelength             0.71076
_diffrn_radiation_monochromator          graphite
_diffrn_measurement_device               'four-circle diffractometer'
_diffrn_measurement_device_type          'Bruker CCD'
_diffrn_detector                         ?
_diffrn_detector_area_resol_mean         ?
_diffrn_measurement_method               ?
_diffrn_measurement_specimen_support     ?

_diffrn_reflns_number                    7644
_diffrn_reflns_theta_min                 7.93
_diffrn_reflns_theta_max                 58.69
_diffrn_reflns_theta_full                58.69
_diffrn_measured_fraction_theta_max      1
_diffrn_measured_fraction_theta_full     1
_diffrn_reflns_av_R_equivalents          0.0438
_diffrn_reflns_av_unetI/netI             0.003
_diffrn_reflns_limit_h_min               -12
_diffrn_reflns_limit_h_max               12
_diffrn_reflns_limit_k_min               -12
_diffrn_reflns_limit_k_max               9
_diffrn_reflns_limit_l_min               -32
_diffrn_reflns_limit_l_max               32
_diffrn_reflns_reduction_process         ?

_diffrn_standards_number                 ?
_diffrn_standards_interval_count         ?
_diffrn_standards_interval_time          ?
_diffrn_standards_decay_%                ?
loop_
_diffrn_standard_refln_index_h
_diffrn_standard_refln_index_k
_diffrn_standard_refln_index_l
  ? ? ?

_diffrn_radiation_probe                  X-ray

#=======================================================================

# 8. REFINEMENT DATA

_refine_special_details
; ?
;

_reflns_number_total                     1033
_reflns_number_gt                        972
_reflns_threshold_expression             'I>3\s(I)'

_refine_ls_structure_factor_coef         F
_refine_ls_R_factor_gt                   0.0287
_refine_ls_wR_factor_gt                  0.0382
_refine_ls_R_factor_all                  0.0294
_refine_ls_wR_factor_ref                 0.0383
_refine_ls_goodness_of_fit_ref           3.09
_refine_ls_goodness_of_fit_gt            3.18
_refine_ls_restrained_S_gt               ?
_refine_ls_restrained_S_all              ?
_refine_ls_number_reflns                 1033
_refine_ls_number_parameters             17
_refine_ls_number_restraints             0
_refine_ls_number_constraints            1
_refine_ls_weighting_scheme              sigma
_refine_ls_weighting_details             'w=1/(\s^2^(F)+0.0001F^2^)'
_refine_ls_hydrogen_treatment            ?
_refine_ls_shift/su_max                  0.0085
_refine_ls_shift/su_mean                 0.0016
_refine_diff_density_max                 1.21
_refine_diff_density_min                 -1.82
_refine_ls_extinction_method
 'B-C type 1 Lorentzian isotropic (Becker & Coppens, 1974)'
_refine_ls_extinction_coef               1350(190)
_refine_ls_abs_structure_details
;  511 of Friedel pairs used in the refinement
;
_refine_ls_abs_structure_Flack           ?
_refine_ls_abs_structure_Rogers          ?

loop_
 _atom_type_symbol
 _atom_type_scat_dispersion_real
 _atom_type_scat_dispersion_imag
 _atom_type_scat_source
 Li  -0.0003  0.0001
 'International Tables Vol C tables 4.2.6.8 and 6.1.1.1'
 Nb  -2.0727  0.6215
 'International Tables Vol C tables 4.2.6.8 and 6.1.1.1'
 O    0.0106  0.0060
 'International Tables Vol C tables 4.2.6.8 and 6.1.1.1'

_computing_data_collection               ?
_computing_cell_refinement               ?
_computing_data_reduction                ?
_computing_structure_solution            ?
_computing_structure_refinement          ?
_computing_molecular_graphics            ?
_computing_publication_material          ?

loop_
 _restr_distance_atom_site_label_1
 _restr_distance_site_symmetry_1
 _restr_distance_atom_site_label_2
 _restr_distance_site_symmetry_2
 _restr_distance_target
 _restr_distance_target_weight_param
 ? ? ? ? ? ?

loop_
 _restr_angle_atom_site_label_1
 _restr_angle_site_symmetry_1
 _restr_angle_atom_site_label_2
 _restr_angle_site_symmetry_2
 _restr_angle_atom_site_label_3
 _restr_angle_site_symmetry_3
 _restr_angle_target
 _restr_angle_target_weight_param
 ? ? ? ? ? ? ? ?

loop_
 _restr_torsion_atom_site_label_1
 _restr_torsion_site_symmetry_1
 _restr_torsion_atom_site_label_2
 _restr_torsion_site_symmetry_2
 _restr_torsion_atom_site_label_3
 _restr_torsion_site_symmetry_3
 _restr_torsion_atom_site_label_4
 _restr_torsion_site_symmetry_4
 _restr_torsion_angle_target
 _restr_torsion_weight_param
 ? ? ? ? ? ? ? ? ? ?

loop_
 _restr_equal_distance_atom_site_label_1
 _restr_equal_distance_site_symmetry_1
 _restr_equal_distance_atom_site_label_2
 _restr_equal_distance_site_symmetry_2
 _restr_equal_distance_class_class_id
 _restr_equal_distance_class_target_weight_param
 ? ? ? ? ? ?

loop_
 _restr_equal_angle_atom_site_label_1
 _restr_equal_angle_site_symmetry_1
 _restr_equal_angle_atom_site_label_2
 _restr_equal_angle_site_symmetry_2
 _restr_equal_angle_atom_site_label_3
 _restr_equal_angle_site_symmetry_3
 _restr_equal_angle_class_class_id
 _restr_equal_angle_class_target_weight_param
 ? ? ? ? ? ? ? ?

loop_
 _restr_equal_torsion_atom_site_label_1
 _restr_equal_torsion_site_symmetry_1
 _restr_equal_torsion_atom_site_label_2
 _restr_equal_torsion_site_symmetry_2
 _restr_equal_torsion_atom_site_label_3
 _restr_equal_torsion_site_symmetry_3
 _restr_equal_torsion_atom_site_label_4
 _restr_equal_torsion_site_symmetry_4
 _restr_equal_torsion_class_class_id
 _restr_equal_torsion_class_target_weight_param
 ? ? ? ? ? ? ? ? ? ?


#=======================================================================

# 9. ATOMIC COORDINATES AND DISPLACEMENT PARAMETERS

loop_
 _atom_site_label
 _atom_site_type_symbol
 _atom_site_fract_x
 _atom_site_fract_y
 _atom_site_fract_z
 _atom_site_adp_type
 _atom_site_U_iso_or_equiv
 _atom_site_site_symmetry_multiplicity
 _atom_site_occupancy
 _atom_site_calc_flag
 _atom_site_refinement_flags
 _atom_site_disorder_assembly
 _atom_site_disorder_group
  Nb1 Nb 0 0 0.000045(7) Uani 0.00556(4) 6 1 d . . .
  O1 O 0.04800(16) 0.34292(16) 0.06390(14) Uani 0.00786(17) 18 1 d . . .
  Li1 Li 0 0 0.2804(9) Uani 0.0094(15) 6 1 d . . .

loop_
 _atom_site_aniso_label
 _atom_site_aniso_type_symbol
 _atom_site_aniso_U_11
 _atom_site_aniso_U_22
 _atom_site_aniso_U_33
 _atom_site_aniso_U_12
 _atom_site_aniso_U_13
 _atom_site_aniso_U_23
 Nb1 Nb 0.00576(5) 0.00576(5) 0.00518(6) 0.00288(3) 0 0
 O1 O 0.0088(2) 0.00628(18) 0.00833(17) 0.0036(2) -0.0014(2) -0.00221(15)
 Li1 Li 0.0070(15) 0.0070(15) 0.014(3) 0.0035(8) 0 0

loop_
 _jana_atom_site_ADP_C_label
 _jana_atom_site_ADP_C_type_symbol
 _jana_atom_site_ADP_C_111
 _jana_atom_site_ADP_C_112
 _jana_atom_site_ADP_C_113
 _jana_atom_site_ADP_C_122
 _jana_atom_site_ADP_C_123
 _jana_atom_site_ADP_C_133
 _jana_atom_site_ADP_C_222
 _jana_atom_site_ADP_C_223
 _jana_atom_site_ADP_C_233
 _jana_atom_site_ADP_C_333
 ? ? ? ? ? ? ? ? ? ? ? ?

loop_
 _jana_atom_site_ADP_D_label
 _jana_atom_site_ADP_D_type_symbol
 _jana_atom_site_ADP_D_1111
 _jana_atom_site_ADP_D_1112
 _jana_atom_site_ADP_D_1113
 _jana_atom_site_ADP_D_1122
 _jana_atom_site_ADP_D_1123
 _jana_atom_site_ADP_D_1133
 _jana_atom_site_ADP_D_1222
 _jana_atom_site_ADP_D_1223
 _jana_atom_site_ADP_D_1233
 _jana_atom_site_ADP_D_1333
 _jana_atom_site_ADP_D_2222
 _jana_atom_site_ADP_D_2223
 _jana_atom_site_ADP_D_2233
 _jana_atom_site_ADP_D_2333
 _jana_atom_site_ADP_D_3333
 ? ? ? ? ? ? ? ? ? ? ? ? ? ? ? ? ?

loop_
 _jana_atom_site_ADP_E_label
 _jana_atom_site_ADP_E_type_symbol
 _jana_atom_site_ADP_E_11111
 _jana_atom_site_ADP_E_11112
 _jana_atom_site_ADP_E_11113
 _jana_atom_site_ADP_E_11122
 _jana_atom_site_ADP_E_11123
 _jana_atom_site_ADP_E_11133
 _jana_atom_site_ADP_E_11222
 _jana_atom_site_ADP_E_11223
 _jana_atom_site_ADP_E_11233
 _jana_atom_site_ADP_E_11333
 _jana_atom_site_ADP_E_12222
 _jana_atom_site_ADP_E_12223
 _jana_atom_site_ADP_E_12233
 _jana_atom_site_ADP_E_12333
 _jana_atom_site_ADP_E_13333
 _jana_atom_site_ADP_E_22222
 _jana_atom_site_ADP_E_22223
 _jana_atom_site_ADP_E_22233
 _jana_atom_site_ADP_E_22333
 _jana_atom_site_ADP_E_23333
 _jana_atom_site_ADP_E_33333
 ? ? ? ? ? ? ? ? ? ? ? ? ? ? ? ? ? ? ? ? ? ? ?

loop_
 _jana_atom_site_ADP_F_label
 _jana_atom_site_ADP_F_type_symbol
 _jana_atom_site_ADP_F_111111
 _jana_atom_site_ADP_F_111112
 _jana_atom_site_ADP_F_111113
 _jana_atom_site_ADP_F_111122
 _jana_atom_site_ADP_F_111123
 _jana_atom_site_ADP_F_111133
 _jana_atom_site_ADP_F_111222
 _jana_atom_site_ADP_F_111223
 _jana_atom_site_ADP_F_111233
 _jana_atom_site_ADP_F_111333
 _jana_atom_site_ADP_F_112222
 _jana_atom_site_ADP_F_112223
 _jana_atom_site_ADP_F_112233
 _jana_atom_site_ADP_F_112333
 _jana_atom_site_ADP_F_113333
 _jana_atom_site_ADP_F_122222
 _jana_atom_site_ADP_F_122223
 _jana_atom_site_ADP_F_122233
 _jana_atom_site_ADP_F_122333
 _jana_atom_site_ADP_F_123333
 _jana_atom_site_ADP_F_133333
 _jana_atom_site_ADP_F_222222
 _jana_atom_site_ADP_F_222223
 _jana_atom_site_ADP_F_222233
 _jana_atom_site_ADP_F_222333
 _jana_atom_site_ADP_F_223333
 _jana_atom_site_ADP_F_233333
 _jana_atom_site_ADP_F_333333
 ? ? ? ? ? ? ? ? ? ? ? ? ? ? ? ? ? ? ? ? ? ? ? ? ? ? ? ? ? ?


#=======================================================================

# 10. MOLECULAR GEOMETRY


loop_
 _geom_bond_atom_site_label_1
 _geom_bond_atom_site_label_2
 _geom_bond_site_symmetry_1
 _geom_bond_site_symmetry_2
 _geom_bond_distance
 _geom_bond_publ_flag
  Nb1 O1 . . 1.8786(12) ?
  Nb1 O1 . 2_555 1.8786(11) ?
  Nb1 O1 . 3_555 1.8786(14) ?
  Nb1 Li1 . 13_444 3.064(3) ?
  Nb1 Li1 . 13_544 3.064(3) ?
  Nb1 Li1 . 13_554 3.064(3) ?
  Nb1 Li1 . 4_554 3.046(12) ?

loop_
 _geom_angle_atom_site_label_1
 _geom_angle_atom_site_label_2
 _geom_angle_atom_site_label_3
 _geom_angle_site_symmetry_1
 _geom_angle_site_symmetry_2
 _geom_angle_site_symmetry_3
 _geom_angle
 _geom_angle_publ_flag
 ? ? ? ? ? ? ? ?

loop_
 _geom_torsion_atom_site_label_1
 _geom_torsion_atom_site_label_2
 _geom_torsion_atom_site_label_3
 _geom_torsion_atom_site_label_4
 _geom_torsion_site_symmetry_1
 _geom_torsion_site_symmetry_2
 _geom_torsion_site_symmetry_3
 _geom_torsion_site_symmetry_4
 _geom_torsion
 _geom_torsion_publ_flag
 ? ? ? ? ? ? ? ? ? ?

loop_
 _geom_hbond_atom_site_label_D
 _geom_hbond_atom_site_label_H
 _geom_hbond_atom_site_label_A
 _geom_hbond_site_symmetry_D
 _geom_hbond_site_symmetry_H
 _geom_hbond_site_symmetry_A
 _geom_hbond_distance_DH
 _geom_hbond_distance_HA
 _geom_hbond_distance_DA
 _geom_hbond_angle_DHA
 _geom_hbond_publ_flag
 ? ? ? ? ? ? ? ? ? ? ?


#=======================================================================

# 11. STRUCTURE-FACTOR LIST

loop_
 _refln_index_h
 _refln_index_k
 _refln_index_l
 _refln_F_squared_calc
 _refln_F_squared_meas
 _refln_F_squared_sigma
 _refln_observed_status
   0   0   6 13231.30 11933.80    29.58 o
   0   0  -6 12487.30 12205.90    33.18 o
   0   0  12 15127.20 15605.50    32.46 o
   0   0 -12 15627.80 15843.10    35.96 o
   0   0  18 10337.30  9915.50    17.24 o
   0   0 -18 10096.80 10815.00    18.67 o
   0   0  24  1474.89  1374.57    15.34 o
   0   0 -24  1520.73  1641.63    17.07 o
   0   0 -30  1956.01  2377.76    14.16 o
   1   0 -32   887.30  1034.73    14.16 o
   1  -1  32   878.64   631.56    13.64 o
   1   0 -26  1990.66  2325.13     9.57 o
   1  -1  26  2004.44  1746.85     9.04 o
   1   0 -20  5157.51  5524.46    12.30 o
   1  -1  20  5154.84  4787.04    10.63 o
   1   0 -14 10797.00 11726.80    15.41 o
   1  -1  14 10718.10 10847.20    13.61 o
   1   0  -8 20564.20 20316.20    26.46 o
   1  -1   8 20799.30 19916.80    24.52 o
   1   0  10 18376.30 18533.10    24.70 o
   1  -1 -10 18556.50 19133.20    27.59 o
   1   0  16  7737.94  7523.11     9.22 o
   1  -1 -16  7680.82  8354.18     8.76 o
   1   0  22  3643.51  3376.25    10.35 o
   1  -1 -22  3648.07  4050.61    14.46 o
   1   0  28  1791.20  1587.14    12.09 o
   1  -1 -28  1797.58  2095.57     9.59 o
   2  -1   0 20501.20 19117.40    31.13 o
   2  -1   3  5376.04  5909.21     8.70 o
   2  -1  -3  5376.04  6067.70     9.42 o
   2  -1   6 30335.40 29070.20    34.65 o
   2  -1  -6 30754.20 24619.60    54.70 o
   2  -1   9  1773.42  1764.29     2.21 o
   2  -1  -9  1773.42  1828.35     2.41 o
   2  -1  12 11329.40 11045.30    11.32 o
   2  -1 -12 11049.90 12120.90    12.36 o
   2  -1  15   556.85   542.17     1.63 o
   2  -1 -15   556.85   602.16     1.58 o
   2  -1  18  5416.32  5349.78     7.02 o
   2  -1 -18  5508.32  6050.43     6.70 o
   2  -1  21   238.08   222.51     3.00 o
   2  -1 -21   238.09   269.56     2.83 o
   2  -1  24  3551.17  3213.31     9.18 o
   2  -1 -24  3546.79  4066.87    13.61 o
   2  -1  27   110.21    93.69     3.31 o
   2  -1 -27   110.21   122.75     3.28 o
   2  -1  30   828.24   689.05     7.24 o
   2  -1 -30   805.16   978.99     6.72 o
   2   0 -28  1164.22  1358.43    11.89 o
   2  -2  28  1167.83   931.53     8.78 o
   2   0 -22  4296.48  4984.01    15.80 o
   2  -2  22  4345.33  3915.83    15.62 o
   2   0 -16  6487.91  6967.87     8.78 o
   2  -2  16  6383.13  6314.06     8.29 o
   2   0 -10 12856.40 13960.70    20.32 o
   2  -2  10 12963.30 13072.20    17.50 o
   2   0  -4 35972.40 42793.60   131.94 o
   2  -2   4 35923.40 34053.90    54.13 o
   2   0   2 16835.30 15930.40    27.42 o
   2  -2  -2 16740.50 16115.10    28.84 o
   2   0   8 19682.50 19940.70    23.69 o
   2  -2  -8 19800.90 20166.10    37.61 o
   2   0  14 10493.50 10511.50    13.02 o
   2  -2 -14 10395.70 11452.40    14.66 o
   2   0  20  3646.56  3480.84    13.62 o
   2  -2 -20  3699.01  4082.16    12.20 o
   2   0  26  2387.60  1942.30    15.86 o
   2  -2 -26  2387.49  2654.96    15.81 o
   2   0  32   703.76   478.57     9.80 o
   2  -2 -32   685.91   845.43    12.41 o
   3  -1 -32   756.72   933.42     6.90 o
   3  -2  32   756.79   698.93     8.52 o
   3  -1 -29    10.59     7.76     2.18 o
   3  -2  29    10.59     5.86     2.10 <
   3  -1 -26  1770.79  1928.07    12.00 o
   3  -2  26  1771.91  1531.39     8.39 o
   3  -1 -23    24.80    28.96     2.10 o
   3  -2  23    24.80    18.85     2.55 o
   3  -1 -20  3953.98  4352.97    10.76 o
   3  -2  20  3952.43  3664.48    10.28 o
   3  -1 -17    55.78    56.81     1.22 o
   3  -2  17    55.78    54.95     1.53 o
   3  -1 -14  9008.08  9850.30     8.02 o
   3  -2  14  8978.28  8746.94     7.06 o
   3  -1 -11   144.40   154.11     0.79 o
   3  -2  11   144.40   141.13     0.83 o
   3  -1  -8 14038.80 15205.20    16.43 o
   3  -2   8 14118.30 14221.80    14.45 o
   3  -1  -5   402.14   449.54     1.22 o
   3  -2   5   402.14   416.60     1.09 o
   3  -1  -2 19447.70 19792.40    18.18 o
   3  -2   2 19441.50 19526.90    17.28 o
   3  -1   1   606.32   634.73     1.12 o
   3  -2  -1   606.32   643.38     1.15 o
   3  -1   4 21695.50 21763.10    19.83 o
   3  -2  -4 21583.80 22147.60    23.90 o
   3  -1   7   338.93   306.36     0.97 o
   3  -2  -7   338.93   322.33     1.19 o
   3  -1  10 12085.10 12280.00    12.74 o
   3  -2 -10 12159.50 13005.20    14.82 o
   3  -1  13   134.69   125.97     0.90 o
   3  -2 -13   134.69   139.93     0.90 o
   3  -1  16  6288.58  6193.49     6.67 o
   3  -2 -16  6293.40  6848.62     6.25 o
   3  -1  19    63.01    59.66     2.18 o
   3  -2 -19    63.01    70.33     1.69 o
   3  -1  22  3286.43  3022.00     9.92 o
   3  -2 -22  3265.91  3695.24    12.78 o
   3  -1  25    31.90    29.01     2.16 o
   3  -2 -25    31.90    33.79     2.42 o
   3  -1  28  1335.84  1121.74     9.38 o
   3  -2 -28  1343.27  1499.30     8.73 o
   3  -1  31    14.85    11.11     2.57 o
   3  -2 -31    14.85    24.59     2.84 o
   3   0 -30  1423.06  1614.85    17.92 o
   3  -3  30  1394.24  1350.41    12.33 o
   3   0 -24  1351.20  1480.74    12.78 o
   3  -3  24  1313.69  1212.63    12.23 o
   3   0 -18  6827.25  7592.61    17.31 o
   3  -3  18  6987.99  6392.22    18.93 o
   3   0 -12  9942.70 10633.50    12.76 o
   3  -3  12  9684.12  9854.12    11.90 o
   3   0  -6  8464.31  9203.92    12.74 o
   3  -3   6  8704.37  8538.62    12.62 o
   3   0   0 37695.60 37262.30    41.03 o
   3  -3   0 37713.10 37934.10    45.52 o
   3   0   6  9065.88  8822.77    11.85 o
   3  -3  -6  8807.91  9453.30    14.83 o
   3   0  12  9407.98  9609.27    10.49 o
   3  -3 -12  9663.97 10184.30    11.61 o
   3   0  18  7045.90  6599.96    23.30 o
   3  -3 -18  6894.27  7864.62    17.29 o
   3   0  24  1326.84  1238.18    11.71 o
   3  -3 -24  1357.66  1445.32     9.65 o
   3   0  30  1360.66  1180.93    11.72 o
   3  -3 -30  1391.34  1632.18    18.40 o
   4  -2   0 13552.70 13825.50    14.25 o
   4  -2   3  1000.54   940.03     1.74 o
   4  -2  -3  1000.54   992.43     1.92 o
   4  -2   6 14835.00 14576.10    16.82 o
   4  -2  -6 15024.70 15682.70    17.21 o
   4  -2   9   532.30   505.56     1.52 o
   4  -2  -9   532.30   549.88     1.61 o
   4  -2  12  7811.29  7202.26     6.57 o
   4  -2 -12  7665.35  8285.14     7.21 o
   4  -2  15   249.23   238.30     1.88 o
   4  -2 -15   249.23   269.43     1.85 o
   4  -2  18  4247.19  4002.16     9.79 o
   4  -2 -18  4296.88  4600.50    10.38 o
   4  -2  21   124.80   108.36     2.45 o
   4  -2 -21   124.80   135.07     4.00 o
   4  -2  24  2517.83  2292.86    10.50 o
   4  -2 -24  2516.95  2774.80    11.50 o
   4  -2  27    60.27    50.79     2.82 o
   4  -2 -27    60.27    65.91     3.02 o
   4  -2  30   707.65   589.54     5.86 o
   4  -2 -30   694.16   764.03     7.53 o
   4  -1 -31    19.44    17.03     2.31 o
   4  -3  31    19.44    12.52     2.63 o
   4  -1 -28  1469.43  1562.24    13.22 o
   4  -3  28  1461.88  1311.88     7.85 o
   4  -1 -25    43.33    44.82     3.90 o
   4  -3  25    43.33    37.64     2.62 o
   4  -1 -22  2263.82  2407.34    11.62 o
   4  -3  22  2239.43  2056.04     9.58 o
   4  -1 -19    86.54    87.35     2.26 o
   4  -3  19    86.54    76.41     2.25 o
   4  -1 -16  5336.95  5913.67     9.60 o
   4  -3  16  5429.25  4944.94     9.00 o
   4  -1 -13   171.94   184.85     1.22 o
   4  -3  13   171.93   164.58     1.11 o
   4  -1 -10 11117.90 11964.30    11.66 o
   4  -3  10 10942.00 10867.70    10.06 o
   4  -1  -7   354.15   361.02     1.28 o
   4  -3   7   354.15   326.90     1.25 o
   4  -1  -4 11359.50 12465.90    12.52 o
   4  -3   4 11479.40 11658.20    11.62 o
   4  -1  -1   549.03   557.79     1.22 o
   4  -3   1   549.03   539.03     1.22 o
   4  -1   2 16665.10 16752.90    15.19 o
   4  -3  -2 16788.20 16979.80    16.43 o
   4  -1   5   430.40   403.95     1.19 o
   4  -3  -5   430.40   427.27     1.31 o
   4  -1   8 10328.50 10103.30    11.31 o
   4  -3  -8 10121.50 11088.20    12.00 o
   4  -1  11   214.45   203.02     1.04 o
   4  -3 -11   214.44   219.04     1.09 o
   4  -1  14  6624.53  6623.47     6.90 o
   4  -3 -14  6729.33  7230.21     7.16 o
   4  -1  17   104.67    98.01     1.81 o
   4  -3 -17   104.67   110.49     1.85 o
   4  -1  20  3924.72  3675.00    10.57 o
   4  -3 -20  3907.68  4201.34     9.77 o
   4  -1  23    52.58    47.55     2.54 o
   4  -3 -23    52.58    53.35     2.23 o
   4  -1  26  1258.58  1164.90     6.84 o
   4  -3 -26  1244.17  1359.35     7.31 o
   4  -1  29    24.37    17.22     2.49 o
   4  -3 -29    24.37    31.50     2.56 o
   4   0 -26  1206.58  1249.26    17.50 o
   4  -4  26  1230.73  1104.19    12.05 o
   4   0 -20  3618.71  3938.91    24.92 o
   4  -4  20  3614.98  3208.77    13.00 o
   4   0 -14  5708.79  6248.89    13.71 o
   4  -4  14  5627.88  5283.70    10.46 o
   4   0  -8  9596.50 10615.40    14.76 o
   4  -4   8  9791.79  9417.20    10.31 o
   4   0  -2 13949.40 14623.20    17.69 o
   4  -4   2 13796.80 14103.70    21.18 o
   4   0   4  9659.32  9767.52    15.16 o
   4  -4  -4  9597.20 10159.50    14.63 o
   4   0  10 10235.20 10310.90    13.13 o
   4  -4 -10 10385.00 10973.00    15.10 o
   4   0  16  4736.88  4468.84    12.61 o
   4  -4 -16  4637.80  5052.43    12.59 o
   4   0  22  2059.89  1947.65    13.25 o
   4  -4 -22  2097.90  2182.78    11.90 o
   4   0  28  1406.21  1295.16     9.82 o
   4  -4 -28  1406.69  1572.11    11.59 o
   5  -2 -29     2.02     0.11     2.38 <
   5  -3  29     2.02     1.49     1.95 <
   5  -2 -26  1689.52  1894.55    12.11 o
   5  -3  26  1687.56  1584.47     9.54 o
   5  -3  23     4.59     3.48     3.15 <
   5  -2 -20  2197.24  2249.47     8.74 o
   5  -3  20  2147.47  1952.57     8.56 o
   5  -2 -17     9.64    12.31     1.16 o
   5  -3  17     9.64    10.89     1.22 o
   5  -2 -14  6177.01  6599.69     8.94 o
   5  -3  14  6274.04  5707.34     7.86 o
   5  -2 -11    19.79    19.12     0.62 o
   5  -3  11    19.79    16.63     0.64 o
   5  -2  -8  9961.32 10605.80    10.61 o
   5  -3   8  9867.74  9666.62     9.08 o
   5  -2  -5    37.92    46.78     0.63 o
   5  -3   5    37.92    40.66     0.63 o
   5  -2  -2  6855.75  7187.52     6.82 o
   5  -3   2  6902.95  6802.55     6.30 o
   5  -2   1    51.37    44.27     0.52 o
   5  -3  -1    51.37    46.19     0.54 o
   5  -2   4 14675.50 14660.20    14.54 o
   5  -3  -4 14705.10 15591.50    16.41 o
   5  -2   7    42.38    40.59     0.66 o
   5  -3  -7    42.38    45.52     0.66 o
   5  -2  10  6827.14  6496.09     6.27 o
   5  -3 -10  6729.73  7297.72     6.17 o
   5  -2  13    27.28    25.40     1.09 o
   5  -3 -13    27.28    29.49     0.94 o
   5  -2  16  3877.82  3734.62     9.24 o
   5  -3 -16  3980.14  3940.73    10.24 o
   5  -2  19    16.79    18.08     1.53 o
   5  -3 -19    16.79    20.97     1.58 o
   5  -2  22  2981.22  2700.09    10.12 o
   5  -3 -22  2935.00  3208.78    11.40 o
   5  -2  25     9.67    11.32     2.12 o
   5  -3 -25     9.67    10.41     2.06 o
   5  -2  28   691.41   624.01     5.79 o
   5  -3 -28   686.35   784.33     7.37 o
   5  -1 -30   527.42   632.57     6.36 o
   5  -4  30   537.33   467.75     4.96 o
   5  -1 -27    26.42    23.99     2.61 o
   5  -4  27    26.42    22.73     2.44 o
   5  -1 -24  1968.55  2035.96    15.85 o
   5  -4  24  1975.60  1791.55     9.61 o
   5  -1 -21    51.89    50.49     3.55 o
   5  -4  21    51.88    47.58     2.74 o
   5  -1 -18  3283.23  3383.92    13.29 o
   5  -4  18  3233.55  3006.48     9.46 o
   5  -1 -15    92.55   120.56     2.30 o
   5  -4  15    92.55    90.32     1.71 o
   5  -1 -12  5495.93  6097.17     8.91 o
   5  -4  12  5610.70  5156.83     6.94 o
   5  -1  -9   156.92   171.04     1.21 o
   5  -4   9   156.92   150.42     1.10 o
   5  -1  -6 10219.90 10859.60    10.25 o
   5  -4   6 10095.30  9971.51     9.25 o
   5  -1  -3   227.77   233.95     1.01 o
   5  -4   3   227.77   222.87     1.00 o
   5  -1   0  8997.28  9288.21     8.39 o
   5  -4   0  8984.48  9266.33     8.58 o
   5  -1   3   220.36   210.12     1.00 o
   5  -4  -3   220.36   222.94     1.01 o
   5  -1   6  9826.85  9635.94     8.33 o
   5  -4  -6  9966.09 10334.20    10.00 o
   5  -1   9   142.10   145.49     1.13 o
   5  -4  -9   142.10   155.04     1.08 o
   5  -1  12  5826.80  5577.73     8.25 o
   5  -4 -12  5714.56  6110.19     7.69 o
   5  -1  15    78.45    75.48     1.77 o
   5  -4 -15    78.45    91.82     1.63 o
   5  -1  18  3159.23  3050.38     8.98 o
   5  -4 -18  3198.85  3374.14     8.47 o
   5  -1  21    41.18    40.31     2.65 o
   5  -4 -21    41.18    45.15     2.20 o
   5  -1  24  1949.65  1817.08     8.50 o
   5  -4 -24  1950.29  2053.14     9.15 o
   5  -1  27    19.64    19.34     2.16 o
   5  -4 -27    19.64    20.94     2.19 o
   5  -1  30   565.59   488.22     4.79 o
   5  -4 -30   553.51   626.94     7.18 o
   5   0 -28   445.04   550.91    11.29 o
   5  -5  28   457.52   450.07     7.70 o
   5   0 -22  2914.71  2817.67    26.53 o
   5  -5  22  2972.74  2412.26    28.29 o
   5   0 -16  3184.41  3309.69    14.75 o
   5  -5  16  3035.05  2903.71    10.35 o
   5   0 -10  5280.81  6032.50    12.01 o
   5  -5  10  5453.30  5105.88     9.91 o
   5   0  -4 13357.60 14171.60    16.67 o
   5  -5   4 13271.40 13408.20    17.76 o
   5   0   2  4205.63  4072.47     5.79 o
   5  -5  -2  4146.96  4335.86     5.67 o
   5   0   8  9066.33  8790.34    10.60 o
   5  -5  -8  9227.30  9444.37    12.03 o
   5   0  14  5421.62  5077.80    17.55 o
   5  -5 -14  5258.86  5808.78    12.32 o
   5   0  20  1511.99  1518.79    10.88 o
   5  -5 -20  1593.91  1562.33    10.33 o
   5   0  26  1752.80  1581.97    11.01 o
   5  -5 -26  1752.67  1867.41    13.15 o
   6  -3   0 11396.90 11441.40     9.17 o
   6  -3   3    19.52    17.78     0.59 o
   6  -3  -3    19.52    18.49     0.63 o
   6  -3   6  5488.22  5230.73     5.65 o
   6  -3  -6  5441.99  5773.55     5.81 o
   6  -3   9    14.25    17.08     0.78 o
   6  -3  -9    14.25    33.69     0.81 o
   6  -3  12  4917.51  4571.58     7.73 o
   6  -3 -12  4997.35  5084.00     7.61 o
   6  -3  15     8.92     8.64     1.15 o
   6  -3 -15     8.92    12.02     1.05 o
   6  -3  18  3491.65  3188.82     9.23 o
   6  -3 -18  3427.16  3743.71     9.76 o
   6  -3  21     5.13     6.44     2.04 o
   6  -3 -21     5.13     3.81     2.85 <
   6  -3  24  1009.81   990.35     7.32 o
   6  -3 -24  1028.41  1066.51     9.37 o
   6  -3  27     2.64     0.86     2.20 <
   6  -3 -27     2.64     0.18     1.91 <
   6  -2 -28   924.16   981.68     8.10 o
   6  -4  28   910.13   888.75     7.12 o
   6  -2 -25    65.39    64.66     3.39 o
   6  -4  25    65.39    56.35     3.03 o
   6  -2 -22  1432.69  1478.58    11.12 o
   6  -4  22  1432.78  1326.33     8.37 o
   6  -2 -19   121.41   125.94     4.54 o
   6  -4  19   121.41   114.62     3.15 o
   6  -2 -16  3601.21  3953.00    10.31 o
   6  -4  16  3649.71  3321.01     9.20 o
   6  -2 -13   202.06   210.21     2.45 o
   6  -4  13   202.07   186.17     2.18 o
   6  -2 -10  5915.03  6216.60     8.74 o
   6  -4  10  5798.92  5554.56     7.15 o
   6  -2  -7   302.66   326.25     1.58 o
   6  -4   7   302.66   291.78     1.49 o
   6  -2  -4  6670.41  7120.00     6.52 o
   6  -4   4  6777.82  6562.06     5.97 o
   6  -2  -1   366.10   370.70     1.36 o
   6  -4   1   366.10   357.51     1.38 o
   6  -2   2  8789.26  8648.01     6.80 o
   6  -4  -2  8807.81  9059.51     7.55 o
   6  -2   5   315.74   294.70     1.49 o
   6  -4  -5   315.74   321.13     1.42 o
   6  -2   8  5355.99  4926.98     6.55 o
   6  -4  -8  5248.51  5602.06     6.49 o
   6  -2  11   208.30   203.73     2.01 o
   6  -4 -11   208.31   225.74     1.79 o
   6  -2  14  4413.22  4257.97     9.05 o
   6  -4 -14  4501.41  4697.09     8.90 o
   6  -2  17   121.17   109.75     2.58 o
   6  -4 -17   121.17   126.13     2.82 o
   6  -2  20  2492.80  2288.98     9.44 o
   6  -4 -20  2454.92  2643.25    10.54 o
   6  -2  23    63.74    65.78     2.87 o
   6  -4 -23    63.74    67.15     2.62 o
   6  -2  26   759.04   720.54     6.20 o
   6  -4 -26   761.91   778.25     7.51 o
   6  -2  29    29.30    21.95     2.36 o
   6  -4 -29    29.29    28.09     4.58 o
   6  -1 -26   875.64   883.12     8.31 o
   6  -5  26   868.07   827.96     7.19 o
   6  -1 -23    11.47     7.64     2.30 o
   6  -5  23    11.47    10.18     2.11 o
   6  -1 -20  1905.80  2343.12    37.74 o
   6  -5  20  1920.25  1719.70     9.63 o
   6  -1 -17    23.88    26.20     1.75 o
   6  -5  17    23.88    19.38     1.52 o
   6  -1 -14  4219.75  4561.51    12.15 o
   6  -5  14  4195.89  3916.70     8.52 o
   6  -1 -11    44.23    47.15     1.60 o
   6  -5  11    44.23    43.10     1.37 o
   6  -1  -8  5183.54  5418.51     8.42 o
   6  -5   8  5207.74  4988.90     7.80 o
   6  -1  -5    71.04    70.72     1.02 o
   6  -5   5    71.04    66.87     1.01 o
   6  -1  -2  6534.75  6641.70     5.42 o
   6  -5   2  6554.94  6289.56     5.48 o
   6  -1   1    88.45    93.07     0.85 o
   6  -5  -1    88.45    94.82     0.84 o
   6  -1   4  7351.82  7041.28     6.54 o
   6  -5  -4  7287.68  7434.62     6.88 o
   6  -1   7    80.48    78.22     1.35 o
   6  -5  -7    80.48    88.18     1.28 o
   6  -1  10  4723.76  4501.11     8.83 o
   6  -5 -10  4759.41  4902.98     8.27 o
   6  -1  13    59.27    57.16     1.58 o
   6  -5 -13    59.27    63.19     1.45 o
   6  -1  16  3117.37  3026.14    11.38 o
   6  -5 -16  3129.74  3407.37    10.78 o
   6  -1  19    38.58    40.36     2.40 o
   6  -5 -19    38.58    43.96     2.13 o
   6  -1  22  1619.58  1523.35     7.89 o
   6  -5 -22  1597.44  1778.51     8.69 o
   6  -1  25    22.13    21.64     2.13 o
   6  -5 -25    22.13    20.17     1.88 o
   6  -1  28   668.55   639.69     5.42 o
   6  -5 -28   677.92   768.44     8.03 o
   6   0 -24   869.92   911.29    14.95 o
   6  -6  24   842.05   850.72    10.51 o
   6   0 -18  2373.27  2549.63    24.63 o
   6  -6  18  2430.84  2102.21    13.02 o
   6   0 -12  4069.67  4234.93    16.38 o
   6  -6  12  4024.36  3727.27    11.78 o
   6   0  -6  4049.71  3957.38     9.84 o
   6  -6   6  4043.09  3937.90     9.08 o
   6   0   0  7578.72  7538.71     9.45 o
   6  -6   0  7616.76  7659.46     9.52 o
   6   0   6  4730.68  4403.53     9.05 o
   6  -6  -6  4691.50  4690.89    11.59 o
   6   0  12  3352.25  3005.82    13.24 o
   6  -6 -12  3388.92  3541.53    10.19 o
   6   0  18  2624.26  2493.91    13.91 o
   6  -6 -18  2602.90  2732.51    13.72 o
   6   0  24   901.45   879.29     8.40 o
   6  -6 -24   901.13   978.54     9.86 o
   7  -3 -26   689.30   732.56     8.39 o
   7  -4  26   706.27   653.07     6.03 o
   7  -3 -23    35.68    34.96     3.10 o
   7  -4  23    35.68    27.57     3.10 o
   7  -3 -20  1969.08  2042.48    12.93 o
   7  -4  20  1965.27  1837.92     9.69 o
   7  -3 -17    61.52    70.04     2.86 o
   7  -4  17    61.52    63.62     2.54 o
   7  -3 -14  2879.73  2992.88     8.48 o
   7  -4  14  2832.82  2705.58     8.87 o
   7  -3 -11    92.97    95.04     1.69 o
   7  -4  11    92.98    87.95     1.82 o
   7  -3  -8  4665.82  4921.63     9.10 o
   7  -4   8  4769.51  4282.45     8.09 o
   7  -3  -5   121.03   128.10     1.53 o
   7  -4   5   121.03   117.04     1.41 o
   7  -3  -2  6169.24  6077.69     7.50 o
   7  -4   2  6090.72  5971.68     7.30 o
   7  -3   1   126.02   125.68     1.40 o
   7  -4  -1   126.02   129.18     1.53 o
   7  -3   4  4511.19  4259.87     6.20 o
   7  -4  -4  4488.63  4656.18     6.80 o
   7  -3   7   101.18    91.23     1.48 o
   7  -4  -7   101.18    98.22     1.56 o
   7  -3  10  5042.05  4910.27     8.64 o
   7  -4 -10  5122.20  5212.79     9.39 o
   7  -3  13    66.72    65.18     1.72 o
   7  -4 -13    66.72    76.17     1.69 o
   7  -3  16  2475.20  2270.61     7.33 o
   7  -4 -16  2408.32  2668.60     8.92 o
   7  -4 -19    38.40    27.58     2.84 o
   7  -3  22  1122.50  1087.18     7.59 o
   7  -4 -22  1153.55  1144.80     9.61 o
   7  -3  25    19.27    20.98     2.48 o
   7  -4 -25    19.27    19.90     2.35 o
   7  -2 -27    12.30    10.06     1.90 o
   7  -5  27    12.30     8.53     1.94 o
   7  -2 -24   968.93  1033.85     9.03 o
   7  -5  24   969.12   930.49     7.10 o
   7  -2 -21    22.25    17.64     2.46 o
   7  -5  21    22.25    19.59     2.19 o
   7  -2 -18  2143.08  2453.64    15.44 o
   7  -5  18  2143.58  2007.73     8.99 o
   7  -2 -15    34.77    39.06     2.14 o
   7  -5  15    34.77    32.51     1.67 o
   7  -2 -12  3152.79  3371.89     8.80 o
   7  -5  12  3162.71  2915.38     7.93 o
   7  -2  -9    47.54    45.68     1.47 o
   7  -5   9    47.54    43.40     1.48 o
   7  -2  -6  4650.84  4693.29     8.39 o
   7  -5   6  4635.88  4450.51     7.88 o
   7  -2  -3    54.87    55.74     1.50 o
   7  -5   3    54.87    55.41     1.33 o
   7  -2   0  5903.69  5744.06     7.80 o
   7  -5   0  5891.57  5706.22     7.59 o
   7  -2   3    50.09    50.59     1.28 o
   7  -5  -3    50.09    50.39     1.33 o
   7  -2   6  4417.56  4241.60     8.27 o
   7  -5  -6  4447.15  4395.70     7.68 o
   7  -2   9    36.17    29.58     1.42 o
   7  -5  -9    36.17    31.64     1.31 o
   7  -2  12  3367.38  3182.54     7.60 o
   7  -5 -12  3360.33  3587.48     7.72 o
   7  -2  15    22.10    20.84     1.65 o
   7  -5 -15    22.10    23.79     1.50 o
   7  -2  18  2077.91  1961.61     9.17 o
   7  -5 -18  2065.61  2079.55    11.58 o
   7  -2  21    11.85     8.13     1.73 o
   7  -5 -21    11.85     8.48     1.82 o
   7  -2  24   945.66   906.47     6.72 o
   7  -5 -24   954.63  1068.13     8.70 o
   7  -2  27     5.52     6.34     1.73 o
   7  -5 -27     5.52     7.40     2.10 o
   7  -1 -25    56.21    57.87     3.22 o
   7  -6  25    56.21    57.38     3.35 o
   7  -1 -22   879.88   884.22     8.57 o
   7  -6  22   856.96   857.26     6.72 o
   7  -1 -19   106.24   101.46     4.35 o
   7  -6  19   106.24    93.98     3.19 o
   7  -1 -16  2226.31  2565.82    12.04 o
   7  -6  16  2294.64  2110.41     8.45 o
   7  -1 -13   173.70   186.85     3.02 o
   7  -6  13   173.70   162.47     2.39 o
   7  -1 -10  4158.65  4220.10    11.51 o
   7  -6  10  4059.68  3942.91     8.61 o
   7  -1  -7   245.71   252.07     2.61 o
   7  -6   7   245.71   238.13     2.67 o
   7  -1  -4  3521.65  3622.37     7.69 o
   7  -6   4  3577.85  3383.99     7.36 o
   7  -1  -1   288.64   289.17     2.43 o
   7  -6   1   288.64   272.15     2.44 o
   7  -1   2  5593.53  5357.28     9.56 o
   7  -6  -2  5642.94  5740.31     9.86 o
   7  -1   5   269.73   270.85     2.48 o
   7  -6  -5   269.73   279.54     2.63 o
   7  -1   8  3511.14  3120.62     8.36 o
   7  -6  -8  3406.31  3532.77     9.01 o
   7  -1  11   205.39   189.53     2.70 o
   7  -6 -11   205.39   214.13     2.20 o
   7  -1  14  2539.20  2411.70    10.37 o
   7  -6 -14  2613.62  2755.15     8.45 o
   7  -1  17   134.03   129.03     3.33 o
   7  -6 -17   134.03   139.84     3.61 o
   7  -1  20  1763.71  1670.43     8.89 o
   7  -6 -20  1740.63  1913.27     9.02 o
   7  -1  23    75.86    69.97     2.70 o
   7  -6 -23    75.86    82.38     2.97 o
   7  -1  26   497.95   440.12     4.97 o
   7  -6 -26   491.61   549.57     6.97 o
   7   0 -20  1308.24  1313.57    17.61 o
   7  -7  20  1285.43  1250.12    12.65 o
   7   0 -14  1933.61  2063.50    15.31 o
   7  -7  14  1930.19  1842.49     9.95 o
   7   0  -8  3533.64  3698.50    15.17 o
   7  -7   8  3584.23  3426.43    11.36 o
   7   0  -2  3700.50  3580.54    10.36 o
   7  -7   2  3642.58  3496.28    12.21 o
   7   0   4  3403.34  3263.00    10.33 o
   7  -7  -4  3415.27  3278.34    12.43 o
   7   0  10  3407.26  3251.25    22.57 o
   7  -7 -10  3433.68  3542.29    11.82 o
   7   0  16  1596.74  1511.71    20.15 o
   7  -7 -16  1564.75  1643.65    16.21 o
   7   0  22   920.62   885.33     8.37 o
   7  -7 -22   941.48   992.43     8.04 o
   8  -4   0  3472.94  3402.86     8.43 o
   8  -4   3     0.76     2.90     1.15 <
   8  -4  -3     0.76     1.68     0.95 <
   8  -4   6  4082.74  3965.40     8.35 o
   8  -4  -6  4145.40  4125.79     9.61 o
   8  -4   9     0.64     1.72     1.05 <
   8  -4  -9     0.64     1.24     1.01 <
   8  -4  12  2469.42  2250.79     6.67 o
   8  -4 -12  2405.34  2566.77     8.64 o
   8  -4  15     0.46     1.00     1.54 <
   8  -4 -15     0.46     3.23     1.56 <
   8  -4  18  1421.97  1351.30     7.32 o
   8  -4 -18  1453.90  1437.07    10.77 o
   8  -4  21     0.30     0.79     1.73 <
   8  -4 -21     0.30     0.04     2.03 <
   8  -4  24   963.79   907.66     6.41 o
   8  -4 -24   958.27  1050.46     8.51 o
   8  -3 -25     3.59     1.15     1.69 <
   8  -5  25     3.59     2.93     1.77 <
   8  -3 -22  1491.48  1616.23    10.95 o
   8  -5  22  1525.67  1501.03     8.39 o
   8  -3 -19     5.90     5.52     2.23 <
   8  -5  19     5.91     5.78     1.88 o
   8  -3 -16  1555.01  1493.71    10.16 o
   8  -5  16  1464.07  1355.19    12.60 o
   8  -3 -13     8.50     9.13     1.80 o
   8  -5  13     8.50     7.06     1.65 o
   8  -3 -10  2524.81  2739.19     7.03 o
   8  -5  10  2631.16  2299.91     7.37 o
   8  -3  -7    10.78    15.17     1.17 o
   8  -5   7    10.78    15.28     1.20 o
   8  -3  -4  5741.19  5595.38    10.24 o
   8  -5   4  5684.07  5469.50     9.59 o
   8  -3  -1    11.80    10.89     1.16 o
   8  -5   1    11.80     8.20     1.03 o
   8  -3   2  2042.78  1922.03     6.65 o
   8  -5  -2  2017.98  1961.81     5.72 o
   8  -3   5    10.88    13.10     1.24 o
   8  -5  -5    10.88    13.10     1.34 o
   8  -3   8  4243.30  4234.16     8.38 o
   8  -5  -8  4336.69  4325.97     9.85 o
   8  -3  11     8.58     7.06     1.27 o
   8  -5 -11     8.58     6.97     1.24 o
   8  -3  14  2537.89  2274.97     7.87 o
   8  -5 -14  2433.03  2677.30    10.21 o
   8  -3  17     5.96     8.21     1.67 o
   8  -5 -17     5.96     6.94     1.85 o
   8  -3  20   774.33   794.18     8.30 o
   8  -5 -20   831.73   779.81     7.93 o
   8  -3  23     3.66     3.73     2.04 <
   8  -5 -23     3.66     5.51     2.03 <
   8  -2 -23     8.16     3.25     1.98 <
   8  -6  23     8.16     7.34     2.50 <
   8  -2 -20   933.26   942.54     8.72 o
   8  -6  20   912.94   885.75     6.67 o
   8  -2 -17    12.60    16.39     2.23 o
   8  -6  17    12.60    11.28     1.84 o
   8  -2 -14  2129.67  2321.09    11.37 o
   8  -6  14  2163.56  2086.97     7.98 o
   8  -2 -11    16.99    17.54     1.77 o
   8  -6  11    16.99    14.58     1.69 o
   8  -2  -8  3236.57  3301.17     8.98 o
   8  -6   8  3211.34  3120.58     8.55 o
   8  -2  -5    20.05    24.04     1.36 o
   8  -6   5    20.05    24.56     1.39 o
   8  -2  -2  2676.40  2655.52     7.48 o
   8  -6   2  2684.77  2531.39     7.15 o
   8  -2   1    20.24    17.07     1.33 o
   8  -6  -1    20.24    16.60     1.24 o
   8  -2   4  4167.65  4101.00     9.53 o
   8  -6  -4  4176.26  4088.95     9.78 o
   8  -2   7    17.35    19.26     1.36 o
   8  -6  -7    17.35    21.20     1.58 o
   8  -2  10  2485.87  2362.52     8.07 o
   8  -6 -10  2455.72  2535.19     8.02 o
   8  -2  13    12.92     9.54     1.62 o
   8  -6 -13    12.92    12.57     1.56 o
   8  -2  16  1481.96  1459.90     7.26 o
   8  -6 -16  1517.13  1561.02     7.92 o
   8  -2  19     8.52     7.76     2.06 o
   8  -6 -19     8.52     7.96     1.84 o
   8  -2  22  1091.61  1072.28     7.99 o
   8  -6 -22  1074.92  1230.70     9.06 o
   8  -1 -21     5.67     7.06     2.08 o
   8  -7  21     5.66     4.34     1.97 <
   8  -1 -18  1268.64  1338.31     8.50 o
   8  -7  18  1247.38  1262.58     9.99 o
   8  -1 -15     8.37     8.14     1.84 o
   8  -7  15     8.37     6.52     1.59 o
   8  -1 -12  1715.96  1872.41     9.27 o
   8  -7  12  1744.54  1670.25     6.65 o
   8  -1  -9    10.76     8.80     1.75 o
   8  -7   9    10.76     7.17     1.73 o
   8  -1  -6  3011.16  2961.64     8.98 o
   8  -7   6  2995.13  2749.15     8.55 o
   8  -1  -3    12.01    14.07     1.26 o
   8  -7   3    12.01    13.65     1.53 o
   8  -1   0  3003.72  2946.48     8.17 o
   8  -7   0  2982.72  2836.91     8.93 o
   8  -1   3    11.44     9.95     1.22 o
   8  -7  -3    11.44    10.70     1.61 o
   8  -1   6  2668.02  2463.90     9.49 o
   8  -7  -6  2709.92  2576.87     8.87 o
   8  -1   9     9.33    11.89     1.43 o
   8  -7  -9     9.33     7.26     2.14 o
   8  -1  12  2050.81  1985.63     7.92 o
   8  -7 -12  2027.08  2128.05     7.78 o
   8  -1  15     6.66     6.56     1.74 o
   8  -7 -15     6.65     6.09     1.65 o
   8  -1  18  1137.55  1153.06     7.42 o
   8  -7 -18  1137.29  1226.40     7.99 o
   8  -1  21     4.18     3.85     1.60 <
   8  -7 -21     4.17     3.20     2.11 <
   8   0 -22  1106.54  1281.82    14.88 o
   8  -8  22  1142.68  1199.30    14.45 o
   8   0 -16  1069.09  1047.56    11.16 o
   8  -8  16   978.86  1019.25     8.13 o
   8  -8  10  1626.75  1639.28    11.98 o
   8   0  -4  4034.20  4077.22    20.10 o
   8  -8   4  3981.64  3792.64    21.00 o
   8   0   2  1120.39  1031.75     8.29 o
   8  -8  -2  1088.91   932.64    12.17 o
   8   0   8  2888.48  2950.55    14.67 o
   8  -8  -8  2984.22  2782.29    17.53 o
   8   0  14  1755.63  1667.77    11.42 o
   8  -8 -14  1655.41  1843.17    10.99 o
   8   0  20   458.65   554.41     7.32 o
   8  -8 -20   510.87   424.99    12.39 o
   9  -4 -20   957.97  1039.60     8.59 o
   9  -5  20   993.58   937.83     6.42 o
   9  -4 -17    22.17    18.57     2.29 o
   9  -5  17    22.17    16.60     2.03 o
   9  -4 -14  1853.60  1890.96     9.13 o
   9  -5  14  1799.97  1774.51     7.32 o
   9  -4 -11    35.24    43.60     2.48 o
   9  -5  11    35.24    43.64     2.67 o
   9  -4  -8  1672.99  1751.54     7.12 o
   9  -5   8  1711.30  1604.03     6.71 o
   9  -4  -5    47.50    43.22     2.10 o
   9  -5   5    47.50    45.03     2.65 o
   9  -4  -2  3180.06  3150.99     8.79 o
   9  -5   2  3198.38  3054.27     8.73 o
   9  -4   1    53.50    54.06     1.98 o
   9  -5  -1    53.50    55.29     1.99 o
   9  -4   4  2506.33  2332.97     9.04 o
   9  -5  -4  2438.77  2492.49     9.36 o
   9  -4   7    49.93    49.65     2.44 o
   9  -5  -7    49.93    54.29     2.43 o
   9  -4  10  1878.10  1860.48     6.83 o
   9  -5 -10  1935.70  1889.73     8.12 o
   9  -4  13    39.14    35.37     1.93 o
   9  -5 -13    39.14    37.01     2.35 o
   9  -4  16  1525.01  1423.37     7.62 o
   9  -5 -16  1510.33  1571.35     9.01 o
   9  -4  19    26.10    22.86     2.04 o
   9  -5 -19    26.10    28.85     2.72 o
   9  -4  22   584.20   565.37     4.91 o
   9  -5 -22   572.68   616.95     6.33 o
   9  -3 -21    12.53    11.85     2.14 o
   9  -6  21    12.53    10.15     1.79 o
   9  -3 -18   960.50  1023.96     8.72 o
   9  -6  18   973.70   961.53     5.90 o
   9  -3 -15    20.19    14.04     1.90 o
   9  -6  15    20.19    14.52     1.69 o
   9  -3 -12  1796.23  1904.27     8.25 o
   9  -6  12  1804.42  1750.65     7.17 o
   9  -3  -9    27.92    31.65     1.91 o
   9  -6   9    27.92    26.68     1.90 o
   9  -3  -6  2106.07  2098.61     7.82 o
   9  -6   6  2074.97  2006.45     8.53 o
   9  -3  -3    32.88    30.69     1.88 o
   9  -6   3    32.88    31.13     2.55 o
   9  -3   0  2645.84  2637.40     9.89 o
   9  -6   0  2668.53  2616.24    10.54 o
   9  -3   3    32.55    30.01     2.18 o
   9  -6  -3    32.55    30.42     2.40 o
   9  -3   6  2406.53  2347.50     8.65 o
   9  -6  -6  2409.67  2391.18    10.07 o
   9  -3   9    27.08    29.72     1.69 o
   9  -6  -9    27.08    31.22     1.93 o
   9  -3  12  1482.21  1433.48     6.13 o
   9  -6 -12  1468.64  1519.48     7.03 o
   9  -3  15    19.19    11.91     1.82 o
   9  -6 -15    19.19    12.85     1.79 o
   9  -3  18  1079.25  1044.78     6.07 o
   9  -6 -18  1089.56  1104.51     7.20 o
   9  -3  21    11.67     9.25     1.73 o
   9  -6 -21    11.68    13.58     2.26 o
   9  -2 -19    64.34    65.54     3.39 o
   9  -7  19    64.34    66.97     3.73 o
   9  -2 -16  1236.36  1418.40     6.97 o
   9  -7  16  1268.71  1272.53     6.62 o
   9  -2 -13    98.58    96.35     2.73 o
   9  -7  13    98.58    89.43     2.61 o
   9  -2 -10  1843.73  1827.09     8.96 o
   9  -7  10  1780.98  1713.53     7.33 o
   9  -2  -7   128.70   128.04     3.06 o
   9  -7   7   128.70   124.33     2.93 o
   9  -2  -4  1791.05  1822.69    10.05 o
   9  -7   4  1843.41  1692.82     7.68 o
   9  -2  -1   141.91   156.87     2.88 o
   9  -7   1   141.91   141.92     3.01 o
   9  -2   2  2807.08  2813.74     9.24 o
   9  -7  -2  2812.52  2682.77    12.45 o
   9  -2   5   131.01   131.50     2.46 o
   9  -7  -5   131.01   122.72     3.42 o
   9  -2   8  1516.37  1476.62     8.37 o
   9  -7  -8  1462.70  1578.96    11.19 o
   9  -2  11   101.72   107.06     2.41 o
   9  -7 -11   101.72   106.02     2.67 o
   9  -2  14  1398.74  1459.07     7.48 o
   9  -7 -14  1453.47  1454.77     7.59 o
   9  -2  17    67.18    61.78     2.45 o
   9  -7 -17    67.18    62.58     2.93 o
   9  -2  20   918.34   855.65     5.82 o
   9  -7 -20   890.15   978.00     6.36 o
   9  -1 -20   646.36   721.38     6.83 o
   9  -8  20   664.16   690.03     5.86 o
   9  -1 -17     3.81     2.93     2.59 <
   9  -8  17     3.81     2.81     2.00 <
   9  -1 -14  1274.74  1337.60     7.57 o
   9  -8  14  1249.90  1251.41     6.00 o
   9  -1 -11     4.73     3.42     1.77 <
   9  -8  11     4.73     3.91     1.52 <
   9  -1  -8  1315.19  1380.26     8.60 o
   9  -8   8  1331.47  1264.23     5.95 o
   9  -1  -5     5.06     2.59     2.38 <
   9  -8   5     5.06     5.54     2.62 <
   9  -1  -2  2011.14  1870.31    19.03 o
   9  -8   2  2023.45  1899.24    11.89 o
   9  -1   1     4.67     7.07     2.55 <
   9  -8  -1     4.67     3.66     1.98 <
   9  -1   4  1857.41  1482.02    14.01 o
   9  -8  -4  1821.73  1872.68    14.60 o
   9  -1   7     3.74     2.61     1.42 <
   9  -8  -7     3.74     6.95     1.98 o
   9  -1  10  1329.80  1351.07     6.50 o
   9  -8 -10  1356.65  1325.92     6.99 o
   9  -1  13     2.63     2.80     2.04 <
   9  -8 -13     2.63     5.33     1.67 o
   9  -1  16  1016.00  1039.78     5.90 o
   9  -8 -16  1013.09  1079.34     8.55 o
   9  -1  19     1.64     2.24     1.60 <
   9  -8 -19     1.64     3.62     2.12 <
   9   0 -18   512.16   546.87     7.40 o
   9  -9  18   527.75   504.50     6.42 o
   9   0 -12  1243.98  1388.09    11.73 o
   9  -9  12  1257.22  1233.26     7.47 o
   9   0  -6  1229.95  1221.04    11.21 o
   9  -9   6  1185.76  1171.85    12.10 o
   9   0   0  1434.50  1475.69    19.60 o
   9  -9   0  1473.85  1346.19    13.04 o
   9   0   6  1683.01  1835.34    15.38 o
   9  -9  -6  1678.48  1603.64    13.67 o
   9   0  12   777.93   778.62     7.57 o
   9  -9 -12   755.41   773.74     7.25 o
   9   0  18   691.23   704.06     6.19 o
   9  -9 -18   716.84   694.20    10.48 o
  10  -5   0  2547.15  2336.07    16.65 o
  10  -5   3     3.54     6.43     2.11 o
  10  -5  -3     3.54     3.29     1.79 <
  10  -5   6  1220.39  1186.16     6.68 o
  10  -5  -6  1190.54  1215.12     6.08 o
  10  -5   9     3.10     2.38     1.68 <
  10  -5  -9     3.10     1.95     1.54 <
  10  -5  12  1216.09  1247.10     8.29 o
  10  -5 -12  1260.23  1215.31     9.62 o
  10  -5  15     2.39     2.33     1.67 <
  10  -5 -15     2.38     4.58     2.40 <
  10  -5  18   949.25   873.89     5.81 o
  10  -5 -18   916.97  1117.10     9.49 o
  10  -4 -19    26.51    21.68     2.50 o
  10  -6  19    26.51    14.89     1.84 o
  10  -4 -16   801.98   928.70     8.84 o
  10  -6  16   835.75   820.28     5.14 o
  10  -4 -13    45.27    50.42     2.94 o
  10  -6  13    45.27    50.25     2.65 o
  10  -4 -10  1627.71  1579.42     8.32 o
  10  -6  10  1592.40  1579.99     8.41 o
  10  -4  -7    65.37    59.18     2.27 o
  10  -6   7    65.37    57.97     2.62 o
  10  -4  -4  1334.63  1333.90     6.87 o
  10  -6   4  1343.03  1289.92     6.71 o
  10  -4  -1    79.39    84.64     2.97 o
  10  -6   1    79.39    73.93     3.47 o
  10  -4   2  1915.30  1897.88     9.53 o
  10  -6  -2  1946.44  1813.76    10.40 o
  10  -4   5    80.69    83.57     2.58 o
  10  -6  -5    80.69    79.46     2.54 o
  10  -4   8  1449.88  1408.62     7.32 o
  10  -6  -8  1406.22  1450.41     7.25 o
  10  -4  11    68.85    65.09     2.56 o
  10  -6 -11    68.85    65.59     2.57 o
  10  -4  14   931.06   942.31     5.77 o
  10  -6 -14   955.39   947.46     6.74 o
  10  -4  17    49.61    59.99     3.23 o
  10  -6 -17    49.61    48.58     4.82 o
  10  -3 -17    17.67    20.26     2.71 o
  10  -7  17    17.67    17.34     2.08 o
  10  -3 -14   848.51   945.51     7.20 o
  10  -7  14   857.00   869.81     6.01 o
  10  -3 -11    23.29    27.19     2.69 o
  10  -7  11    23.29    19.83     2.04 o
  10  -3  -8  1511.27  1591.88     9.42 o
  10  -7   8  1524.15  1478.42     7.98 o
  10  -3  -5    25.86    26.78     2.10 o
  10  -7   5    25.86    24.27     2.06 o
  10  -3  -2  1413.36  1370.60     6.89 o
  10  -7   2  1389.54  1364.27     7.68 o
  10  -3   1    24.04    29.21     1.85 o
  10  -7  -1    24.04    24.71     2.22 o
  10  -3   4  1505.96  1512.21     6.87 o
  10  -7  -4  1519.41  1488.15     9.32 o
  10  -3   7    18.67    15.47     1.59 o
  10  -7  -7    18.67    14.95     1.79 o
  10  -3  10  1372.11  1378.67     7.52 o
  10  -7 -10  1372.83  1350.87     7.52 o
  10  -3  13    12.15    14.69     1.95 o
  10  -7 -13    12.15    18.53     2.19 o
  10  -3  16   677.90   671.91     5.30 o
  10  -7 -16   670.18   755.64     8.64 o
  10  -2 -15    10.02     6.33     2.20 <
  10  -8  15    10.02     5.92     2.10 <
  10  -2 -12   871.32   935.76     6.14 o
  10  -8  12   847.88   884.70     5.93 o
  10  -2  -9    12.07    11.87     2.08 o
  10  -8   9    12.07    12.09     1.90 o
  10  -2  -6  1081.70  1154.89     8.24 o
  10  -8   6  1106.04  1056.40     6.76 o
  10  -2  -3    12.53     9.18     2.07 o
  10  -8   3    12.53     8.04     2.23 o
  10  -2   0  1816.67  1863.21     9.16 o
  10  -8   0  1803.36  1713.99    10.18 o
  10  -2   3    11.25    12.52     1.84 o
  10  -8  -3    11.25    13.41     2.24 o
  10  -2   6   944.87   971.04     6.14 o
  10  -8  -6   936.88   888.44     6.52 o
  10  -2   9     8.78     6.97     1.77 o
  10  -8  -9     8.78    10.28     1.68 o
  10  -2  12  1011.84  1129.32     8.26 o
  10  -8 -12  1038.71  1044.25     6.35 o
  10  -2  15     5.99     5.77     1.91 o
  10  -8 -15     5.99     4.93     2.25 <
  10  -1 -13    50.87    58.17     2.77 o
  10  -9  13    50.87    45.07     3.80 o
  10  -1 -10  1085.94  1165.42     7.65 o
  10  -9  10  1048.61  1074.94     7.63 o
  10  -1  -7    67.02    67.49     3.36 o
  10  -9   7    67.02    66.55     3.14 o
  10  -1  -4   811.47   827.87     8.14 o
  10  -9   4   828.70   752.34     6.89 o
  10  -9   1    74.93    71.63     3.19 o
  10  -1   2  1395.72  1514.24    18.68 o
  10  -9  -2  1415.59  1319.91     8.85 o
  10  -1   5    70.90    79.16     3.21 o
  10  -9  -5    70.90    70.49     3.00 o
  10  -1   8   876.26   878.88     5.78 o
  10  -9  -8   836.41   875.35     5.60 o
  10  -1  11    56.83    61.33     2.96 o
  10  -9 -11    56.83    53.47     2.52 o
  10  -1  14   652.85   719.22     5.36 o
  10  -9 -14   683.34   643.48     6.31 o
  10   0  -8   985.35  1079.35    14.80 o
  10 -10   8   973.25   977.38    10.10 o
  10   0  -2   612.10   670.69    12.77 o
  10 -10   2   603.02   589.41     8.48 o
  10   0   4  1031.51  1093.48    10.81 o
  10 -10  -4  1053.14   999.03    10.39 o
  10   0  10   730.01   679.97     8.60 o
  10 -10 -10   708.02   711.74     6.49 o
  11  -5 -14   642.57   711.32     6.83 o
  11  -6  14   674.15   675.98     5.69 o
  11  -5 -11    11.39     7.12     2.58 <
  11  -6  11    11.39    10.02     1.92 o
  11  -5  -8  1250.24  1299.06     8.48 o
  11  -6   8  1233.54  1256.42     7.15 o
  11  -5  -5    12.82    15.28     1.71 o
  11  -6   5    12.82    14.65     1.79 o
  11  -5  -2   761.58   748.87     5.11 o
  11  -6   2   753.08   770.52     5.10 o
  11  -5   1    12.42     5.52     1.47 o
  11  -6  -1    12.42     7.71     1.71 o
  11  -5   4  1350.40  1348.21     6.20 o
  11  -6  -4  1375.76  1331.54     6.83 o
  11  -5   7    10.42    13.29     1.65 o
  11  -6  -7    10.42    12.70     1.74 o
  11  -5  10   908.46   908.59     6.12 o
  11  -6 -10   880.37   956.66     9.93 o
  11  -5  13     7.65     5.02     2.06 <
  11  -6 -13     7.65     9.89     2.49 o
  11  -4 -12   617.29   772.54     9.07 o
  11  -7  12   647.19   633.76     5.14 o
  11  -4  -9    23.74    19.84     2.43 o
  11  -7   9    23.74    16.86     1.87 o
  11  -4  -6  1227.95  1256.30     7.08 o
  11  -7   6  1209.64  1241.26     6.90 o
  11  -4  -3    30.26    36.45     2.36 o
  11  -7   3    30.26    33.13     2.89 o
  11  -4   0   886.86   888.48     5.47 o
  11  -7   0   875.86   864.92     7.14 o
  11  -4   3    32.51    30.85     1.84 o
  11  -7  -3    32.51    28.94     2.13 o
  11  -4   6  1080.74  1113.79     5.62 o
  11  -7  -6  1112.80  1050.21     6.65 o
  11  -4   9    29.46    31.17     1.99 o
  11  -7  -9    29.46    23.65     2.03 o
  11  -4  12   764.70   764.58     7.20 o
  11  -7 -12   737.12   780.95     6.17 o
  11  -3 -13     3.51     4.77     2.33 <
  11  -8  13     3.51     4.16     1.93 <
  11  -3 -10   632.47   766.21     6.03 o
  11  -8  10   678.17   614.91     5.65 o
  11  -3  -7     3.83     2.91     1.74 <
  11  -8   7     3.83     3.02     2.07 <
  11  -3  -4  1449.11  1503.42     8.71 o
  11  -8   4  1423.59  1464.34    10.04 o
  11  -3  -1     3.60     1.01     1.82 <
  11  -8   1     3.60     1.59     2.11 <
  11  -3   2   506.31   507.72     5.41 o
  11  -8  -2   496.07   490.52     5.49 o
  11  -3   5     2.93     4.16     1.87 <
  11  -8  -5     2.93     4.60     1.62 <
  11  -3   8  1108.95  1209.73     6.78 o
  11  -8  -8  1149.23  1142.62     7.43 o
  11  -3  11     2.08     3.01     1.71 <
  11  -8 -11     2.08     1.76     1.78 <
  11  -2  -8   721.78   788.95     6.46 o
  11  -9   8   731.47   638.06     6.87 o
  11  -2  -5    20.00    20.72     2.16 o
  11  -9   5    20.00    18.22     2.39 o
  11  -2  -2   790.12   819.75     7.77 o
  11  -9   2   780.68   735.75     6.45 o
  11  -2   1    18.25    17.72     2.42 o
  11  -9  -1    18.25    11.42     2.38 o
  11  -2   4   767.80   822.14     7.65 o
  11  -9  -4   768.30   719.53     5.81 o
  11  -2   7    14.05    12.78     1.99 o
  11  -9  -7    14.05    13.86     1.97 o
  11  -2  10   687.35   724.98     6.85 o
  11  -9 -10   692.79   680.01     4.83 o
  11  -1  -6   685.37   748.07     6.76 o
  11 -10   6   692.04   668.35     5.69 o
  11  -1  -3    18.03    15.97     2.89 o
  11 -10   3    18.03    13.67     2.37 o
  11  -1   0   704.17   685.36     7.56 o
  11 -10   0   687.47   751.78     7.35 o
  11  -1   3    19.91    20.42     2.10 o
  11 -10  -3    19.91    16.42     1.60 o
  11  -1   6   522.94   569.85     5.13 o
  11 -10  -6   537.10   502.09     3.92 o
  12  -6   0   596.01   588.48     4.61 o
  12  -6   3    41.23    36.88     2.19 o
  12  -6  -3    41.23    40.04     2.52 o
  12  -6   6   755.17   794.04     5.27 o
  12  -6  -6   773.76   750.35     7.25 o
  12  -5  -7    14.38    18.82     2.19 o
  12  -7   7    14.38    12.62     2.07 o
  12  -5  -4   650.48   704.54     6.19 o
  12  -7   4   679.64   634.84     6.52 o
  12  -5  -1    15.98    16.02     2.19 o
  12  -7   1    15.98    14.30     1.87 o
  12  -5   2   857.39   851.35     4.88 o
  12  -7  -2   844.73   957.14     7.44 o
  12  -5   5    15.25    10.21     1.69 o
  12  -7  -5    15.25    11.92     2.13 o
  12  -4  -5     0.48     2.31     1.71 <
  12  -8   5     0.48    -0.11     1.75 <
  12  -4  -2   804.34   829.50     6.54 o
  12  -8   2   820.41   775.18     6.32 o
  12  -4   1     0.49     1.81     1.92 <
  12  -8  -1     0.49     0.69     2.00 <
  12  -4   4   640.01   617.55     6.23 o
  12  -8  -4   608.45   613.24     4.80 o

loop_
 _twin_refln_datum_id
 _twin_refln_individual_id
 _twin_refln_index_h
 _twin_refln_index_k
 _twin_refln_index_l
 _twin_refln_F_squared_calc
 _twin_refln_F_squared_meas
 _twin_refln_F_squared_sigma
 _twin_refln_include_status
 ? ? ? ? ? ? ? ? ?
