# Supplementary material for: X-ray diffraction using focused-ion-beam-prepared single crystals
Source: J Appl Crystallogr. 2020 Apr 14;53(Pt 3):614–22. doi: 10.1107/S1600576720003143 (PMC7312134; doi:10.1107/S1600576720003143)
Supplement: Supplementary file 4 [file j-53-00614-LN3sup4.hkl]

#=======================================================================
data_global
#=======================================================================

_audit_creation_method                   'Jana2006 Version : 25/10/2015'


# 1. PROCESSING SUMMARY (IUCr Office Use Only)

_journal_date_recd_electronic            ?
_journal_date_to_coeditor                ?
_journal_date_from_coeditor              ?
_journal_date_accepted                   ?
_journal_date_printers_first             ?
_journal_date_printers_final             ?
_journal_date_proofs_out                 ?
_journal_date_proofs_in                  ?
_journal_coeditor_name                   ?
_journal_coeditor_code                   ?
_journal_coeditor_notes
; ?
;
_journal_techeditor_code                 ?
_journal_paper_category                  ?
_journal_techeditor_notes
; ?
;
_journal_coden_ASTM                      ?
_journal_name_full                       'Acta Crystallographica Section C'
_journal_year                            ?
_journal_volume                          ?
_journal_issue                           ?
_journal_page_first                      ?
_journal_page_last                       ?
_journal_suppl_publ_number               ?
_journal_suppl_publ_pages                ?

#=======================================================================

# 2. SUBMISSION DETAILS

_publ_contact_author_name                ?
_publ_contact_author_address
; ?
;
_publ_contact_author_email               ?
_publ_contact_author_fax                 ?
_publ_contact_author_phone               ?

_publ_requested_journal                  'Acta Crystallographica Section C'
_publ_requested_category                 ?

_publ_contact_letter
; ?
;

#=======================================================================

# 3. TITLE AND AUTHOR LIST

_publ_section_title
; ?
;
_publ_section_title_footnote
; ?
;
loop_
 _publ_author_name
 _publ_author_footnote
 _publ_author_address
; ?      # name
;
; ?      # footnote
;
; ?      # address
;

#=======================================================================

# 4. TEXT

_publ_section_synopsis
; ?
;
_publ_section_abstract
; ?
;
_publ_section_comment
; ?
;
_publ_section_introduction
; ?
;
_publ_section_experimental
; ?
;
_publ_section_exptl_prep
; ?
;
_publ_section_exptl_refinement
; ?
;
_publ_section_exptl_solution
; ?
;
_publ_section_discussion
; ?
;
_publ_section_acknowledgements
; ?
;
_publ_section_references
;
Petricek, V., Dusek, M. & Palatinus L. (2014). Z. Kristallogr. 229(5), 345-352.

Palatinus L. & Chapuis G. (2007). J. Appl. Cryst. 40, 786-790.

# enable this reference if Diamond ver. 2 was used for visualization
#Brandenburg, K. (1999). DIAMOND. Version. 2.1c.
#Crystal Impact GbR, Bonn, Germany.

# enable this reference if Diamond ver. 3 was used for visualization
#Brandenburg, K. & Putz, H. (2005). DIAMOND Version 3.
#Crystal Impact GbR, Postfach 1251, D-53002 Bonn, Germany.

# enable this reference if SIR97 was used for solving of the structure
#Altomare, A., Burla, M. C., Camalli, M., Cascarano, G., Giacovazzo, C.,
#Guagliardi, A., Moliterni, A. G. G., Polidori, G., Spagna, R. (1997).
#SIR97. A Package for Crystal Structure Solution by Direct Methods
#and Refinement, Bari, Rome, Italy.

# use this reference if SIR2002 was used for solving of the structure
#Burla, M.C., Camalli, M., Carrozzini, B., Cascarano, G., Giacovazzo, C.,
#Polidori, G., Spagna, R.
#SIR2002: the program, J. Appl. Cryst, (2003). 36, 1103


# use this reference if SIR2011 was used for solving of the structure
#Burla, M.C., Caliandro, R., Camalli, M., Carrozzini, B., Cascarano,
#G.L., Giacovazzo, C., Mallamo. M., Mazzone, A., Polidori, G., Spagna, R.
#SIR2011: a new package for crystal structure determination and refinement,
#J.Appl.Cryst. (2012) 45, 357-361

# enable this reference if bond valences were calculated
#Brown, I. D. (1996). J. Appl. Cryst. 29, 479-480.

# enable this reference if Xshape wase used for crystal shape refinement
#Stoe & Cie (1998). X-SHAPE. Stoe & Cie, Darmstadt, Germany.


# enable this reference if Flack coefficient was refined
#Flack, H. D. (1983). Acta Cryst. A39, 876-881.
;
_publ_section_figure_captions
; ?
;
_publ_section_table_legends
; ?
;

#=======================================================================
data_I
#=======================================================================

# 5. CHEMICAL DATA

_chemical_name_systematic
; ?
;
_chemical_name_common                    ?
_chemical_formula_moiety                 ?
_chemical_formula_structural             ?
_chemical_formula_analytical             ?
_chemical_formula_iupac                  ?
_chemical_formula_sum                    'Li1 Nb1 O3'
_chemical_formula_weight                 147.8
_chemical_melting_point                  ?
_chemical_compound_source                ?
_chemical_absolute_configuration         ?

#=======================================================================

# 6. CRYSTAL DATA

_symmetry_cell_setting                   trigonal
_symmetry_space_group_name_H-M           'R 3 c'
_symmetry_space_group_name_Hall          'R 3;-2"c'
_symmetry_Int_Tables_number              161

loop_
 _space_group_symop_id
 _space_group_symop_operation_xyz
 1   x,y,z
 2   -y,x-y,z
 3   -x+y,-x,z
 4   -y,-x,z+1/2
 5   -x+y,y,z+1/2
 6   x,x-y,z+1/2
 7   x+2/3,y+1/3,z+1/3
 8   -y+2/3,x-y+1/3,z+1/3
 9   -x+y+2/3,-x+1/3,z+1/3
 10  -y+2/3,-x+1/3,z+5/6
 11  -x+y+2/3,y+1/3,z+5/6
 12  x+2/3,x-y+1/3,z+5/6
 13  x+1/3,y+2/3,z+2/3
 14  -y+1/3,x-y+2/3,z+2/3
 15  -x+y+1/3,-x+2/3,z+2/3
 16  -y+1/3,-x+2/3,z+1/6
 17  -x+y+1/3,y+2/3,z+1/6
 18  x+1/3,x-y+2/3,z+1/6

_cell_length_a                           5.15160(10)
_cell_length_b                           5.15160(10)
_cell_length_c                           13.8690(6)
_cell_angle_alpha                        90
_cell_angle_beta                         90
_cell_angle_gamma                        120
_cell_volume                             318.757(16)

loop_
 _twin_individual_id
 _twin_individual_mass_fraction_refined
 _twin_individual_twin_matrix_11
 _twin_individual_twin_matrix_12
 _twin_individual_twin_matrix_13
 _twin_individual_twin_matrix_21
 _twin_individual_twin_matrix_22
 _twin_individual_twin_matrix_23
 _twin_individual_twin_matrix_31
 _twin_individual_twin_matrix_32
 _twin_individual_twin_matrix_33
 ? ? ? ? ? ? ? ? ? ? ?

_cell_formula_units_Z                    6

_cell_measurement_reflns_used            7422
_cell_measurement_theta_min              5.44
_cell_measurement_theta_max              58.56
_cell_measurement_temperature            293
_cell_special_details
; ?
;

_exptl_crystal_density_diffrn            4.6211
_exptl_crystal_density_meas              4.62
_exptl_crystal_density_method            ?
_exptl_crystal_F_000                     408

_exptl_absorpt_coefficient_mu            5.327
_exptl_crystal_description               prism
_exptl_crystal_size_max                  0.1
_exptl_crystal_size_mid                  0.06
_exptl_crystal_size_min                  0.04
_exptl_crystal_size_rad                  ?
_exptl_crystal_colour                    ?
_exptl_absorpt_correction_type           Gaussian
_exptl_absorpt_process_details
 'Jana2006  (Petricek, Dusek & Palatinus, 2000)'
_exptl_absorpt_correction_T_min          0.6741
_exptl_absorpt_correction_T_max          0.8477
loop_
 _exptl_crystal_face_index_h
 _exptl_crystal_face_index_k
 _exptl_crystal_face_index_l
 _exptl_crystal_face_perp_dist
6 -3 20 0.04081
-9 5 -19 0.03807
-8 17 -21 0.03696
-4 -19 17 0.04111
-15 6 -20 0.03835
1 5 11 0.05145
6 -21 26 0.04077
1 0 -1 0.0309
-1 0 1 0.03406
0 -2 23 0.01738
0 0 -1 0.01865

#=======================================================================

# 7. EXPERIMENTAL DATA

_exptl_special_details                   ?

_diffrn_ambient_temperature              293
_diffrn_source                           ?
_diffrn_source_power                     ?
_diffrn_source_voltage                   ?
_diffrn_source_current                   ?
_diffrn_radiation_type                   'Mo K\a'
_diffrn_radiation_source                 'X-ray tube'
_diffrn_radiation_wavelength             0.71076
_diffrn_radiation_monochromator          graphite
_diffrn_measurement_device               'four-circle diffractometer'
_diffrn_measurement_device_type          'Bruker CCD'
_diffrn_detector                         ?
_diffrn_detector_area_resol_mean         ?
_diffrn_measurement_method               ?
_diffrn_measurement_specimen_support     ?

_diffrn_reflns_number                    7422
_diffrn_reflns_theta_min                 5.44
_diffrn_reflns_theta_max                 58.56
_diffrn_reflns_theta_full                58.56
_diffrn_measured_fraction_theta_max      1
_diffrn_measured_fraction_theta_full     1
_diffrn_reflns_av_R_equivalents          0.031
_diffrn_reflns_av_unetI/netI             0.0036
_diffrn_reflns_limit_h_min               -12
_diffrn_reflns_limit_h_max               12
_diffrn_reflns_limit_k_min               -12
_diffrn_reflns_limit_k_max               9
_diffrn_reflns_limit_l_min               -32
_diffrn_reflns_limit_l_max               32
_diffrn_reflns_reduction_process         ?

_diffrn_standards_number                 ?
_diffrn_standards_interval_count         ?
_diffrn_standards_interval_time          ?
_diffrn_standards_decay_%                ?
loop_
_diffrn_standard_refln_index_h
_diffrn_standard_refln_index_k
_diffrn_standard_refln_index_l
  ? ? ?

_diffrn_radiation_probe                  X-ray

#=======================================================================

# 8. REFINEMENT DATA

_refine_special_details
; ?
;

_reflns_number_total                     1025
_reflns_number_gt                        955
_reflns_threshold_expression             'I>3\s(I)'

_refine_ls_structure_factor_coef         F
_refine_ls_R_factor_gt                   0.0152
_refine_ls_wR_factor_gt                  0.0207
_refine_ls_R_factor_all                  0.0163
_refine_ls_wR_factor_ref                 0.0209
_refine_ls_goodness_of_fit_ref           1.65
_refine_ls_goodness_of_fit_gt            1.69
_refine_ls_restrained_S_gt               ?
_refine_ls_restrained_S_all              ?
_refine_ls_number_reflns                 1025
_refine_ls_number_parameters             17
_refine_ls_number_restraints             0
_refine_ls_number_constraints            1
_refine_ls_weighting_scheme              sigma
_refine_ls_weighting_details             'w=1/(\s^2^(F)+0.0001F^2^)'
_refine_ls_hydrogen_treatment            ?
_refine_ls_shift/su_max                  0.0122
_refine_ls_shift/su_mean                 0.0021
_refine_diff_density_max                 0.79
_refine_diff_density_min                 -1.06
_refine_ls_extinction_method
 'B-C type 1 Lorentzian isotropic (Becker & Coppens, 1974)'
_refine_ls_extinction_coef               2570(130)
_refine_ls_abs_structure_details
;  504 of Friedel pairs used in the refinement
;
_refine_ls_abs_structure_Flack           ?
_refine_ls_abs_structure_Rogers          ?

loop_
 _atom_type_symbol
 _atom_type_scat_dispersion_real
 _atom_type_scat_dispersion_imag
 _atom_type_scat_source
 Li  -0.0003  0.0001
 'International Tables Vol C tables 4.2.6.8 and 6.1.1.1'
 Nb  -2.0727  0.6215
 'International Tables Vol C tables 4.2.6.8 and 6.1.1.1'
 O    0.0106  0.0060
 'International Tables Vol C tables 4.2.6.8 and 6.1.1.1'

_computing_data_collection               ?
_computing_cell_refinement               ?
_computing_data_reduction                ?
_computing_structure_solution            ?
_computing_structure_refinement          ?
_computing_molecular_graphics            ?
_computing_publication_material          ?

loop_
 _restr_distance_atom_site_label_1
 _restr_distance_site_symmetry_1
 _restr_distance_atom_site_label_2
 _restr_distance_site_symmetry_2
 _restr_distance_target
 _restr_distance_target_weight_param
 ? ? ? ? ? ?

loop_
 _restr_angle_atom_site_label_1
 _restr_angle_site_symmetry_1
 _restr_angle_atom_site_label_2
 _restr_angle_site_symmetry_2
 _restr_angle_atom_site_label_3
 _restr_angle_site_symmetry_3
 _restr_angle_target
 _restr_angle_target_weight_param
 ? ? ? ? ? ? ? ?

loop_
 _restr_torsion_atom_site_label_1
 _restr_torsion_site_symmetry_1
 _restr_torsion_atom_site_label_2
 _restr_torsion_site_symmetry_2
 _restr_torsion_atom_site_label_3
 _restr_torsion_site_symmetry_3
 _restr_torsion_atom_site_label_4
 _restr_torsion_site_symmetry_4
 _restr_torsion_angle_target
 _restr_torsion_weight_param
 ? ? ? ? ? ? ? ? ? ?

loop_
 _restr_equal_distance_atom_site_label_1
 _restr_equal_distance_site_symmetry_1
 _restr_equal_distance_atom_site_label_2
 _restr_equal_distance_site_symmetry_2
 _restr_equal_distance_class_class_id
 _restr_equal_distance_class_target_weight_param
 ? ? ? ? ? ?

loop_
 _restr_equal_angle_atom_site_label_1
 _restr_equal_angle_site_symmetry_1
 _restr_equal_angle_atom_site_label_2
 _restr_equal_angle_site_symmetry_2
 _restr_equal_angle_atom_site_label_3
 _restr_equal_angle_site_symmetry_3
 _restr_equal_angle_class_class_id
 _restr_equal_angle_class_target_weight_param
 ? ? ? ? ? ? ? ?

loop_
 _restr_equal_torsion_atom_site_label_1
 _restr_equal_torsion_site_symmetry_1
 _restr_equal_torsion_atom_site_label_2
 _restr_equal_torsion_site_symmetry_2
 _restr_equal_torsion_atom_site_label_3
 _restr_equal_torsion_site_symmetry_3
 _restr_equal_torsion_atom_site_label_4
 _restr_equal_torsion_site_symmetry_4
 _restr_equal_torsion_class_class_id
 _restr_equal_torsion_class_target_weight_param
 ? ? ? ? ? ? ? ? ? ?


#=======================================================================

# 9. ATOMIC COORDINATES AND DISPLACEMENT PARAMETERS

loop_
 _atom_site_label
 _atom_site_type_symbol
 _atom_site_fract_x
 _atom_site_fract_y
 _atom_site_fract_z
 _atom_site_adp_type
 _atom_site_U_iso_or_equiv
 _atom_site_site_symmetry_multiplicity
 _atom_site_occupancy
 _atom_site_calc_flag
 _atom_site_refinement_flags
 _atom_site_disorder_assembly
 _atom_site_disorder_group
  Nb1 Nb 0 0 0.000098(4) Uani 0.00493(2) 6 1 d . . .
  O1 O 0.04802(10) 0.34287(10) 0.06379(8) Uani 0.00727(10) 18 1 d . . .
  Li1 Li 0 0 0.2809(4) Uani 0.0082(8) 6 1 d . . .

loop_
 _atom_site_aniso_label
 _atom_site_aniso_type_symbol
 _atom_site_aniso_U_11
 _atom_site_aniso_U_22
 _atom_site_aniso_U_33
 _atom_site_aniso_U_12
 _atom_site_aniso_U_13
 _atom_site_aniso_U_23
 Nb1 Nb 0.00520(3) 0.00520(3) 0.00441(3) 0.002599(14) 0 0
 O1 O 0.00798(14) 0.00599(11) 0.00774(9) 0.00343(13) -0.00140(14) -0.00230(9)
 Li1 Li 0.0069(8) 0.0069(8) 0.0110(16) 0.0034(4) 0 0

loop_
 _jana_atom_site_ADP_C_label
 _jana_atom_site_ADP_C_type_symbol
 _jana_atom_site_ADP_C_111
 _jana_atom_site_ADP_C_112
 _jana_atom_site_ADP_C_113
 _jana_atom_site_ADP_C_122
 _jana_atom_site_ADP_C_123
 _jana_atom_site_ADP_C_133
 _jana_atom_site_ADP_C_222
 _jana_atom_site_ADP_C_223
 _jana_atom_site_ADP_C_233
 _jana_atom_site_ADP_C_333
 ? ? ? ? ? ? ? ? ? ? ? ?

loop_
 _jana_atom_site_ADP_D_label
 _jana_atom_site_ADP_D_type_symbol
 _jana_atom_site_ADP_D_1111
 _jana_atom_site_ADP_D_1112
 _jana_atom_site_ADP_D_1113
 _jana_atom_site_ADP_D_1122
 _jana_atom_site_ADP_D_1123
 _jana_atom_site_ADP_D_1133
 _jana_atom_site_ADP_D_1222
 _jana_atom_site_ADP_D_1223
 _jana_atom_site_ADP_D_1233
 _jana_atom_site_ADP_D_1333
 _jana_atom_site_ADP_D_2222
 _jana_atom_site_ADP_D_2223
 _jana_atom_site_ADP_D_2233
 _jana_atom_site_ADP_D_2333
 _jana_atom_site_ADP_D_3333
 ? ? ? ? ? ? ? ? ? ? ? ? ? ? ? ? ?

loop_
 _jana_atom_site_ADP_E_label
 _jana_atom_site_ADP_E_type_symbol
 _jana_atom_site_ADP_E_11111
 _jana_atom_site_ADP_E_11112
 _jana_atom_site_ADP_E_11113
 _jana_atom_site_ADP_E_11122
 _jana_atom_site_ADP_E_11123
 _jana_atom_site_ADP_E_11133
 _jana_atom_site_ADP_E_11222
 _jana_atom_site_ADP_E_11223
 _jana_atom_site_ADP_E_11233
 _jana_atom_site_ADP_E_11333
 _jana_atom_site_ADP_E_12222
 _jana_atom_site_ADP_E_12223
 _jana_atom_site_ADP_E_12233
 _jana_atom_site_ADP_E_12333
 _jana_atom_site_ADP_E_13333
 _jana_atom_site_ADP_E_22222
 _jana_atom_site_ADP_E_22223
 _jana_atom_site_ADP_E_22233
 _jana_atom_site_ADP_E_22333
 _jana_atom_site_ADP_E_23333
 _jana_atom_site_ADP_E_33333
 ? ? ? ? ? ? ? ? ? ? ? ? ? ? ? ? ? ? ? ? ? ? ?

loop_
 _jana_atom_site_ADP_F_label
 _jana_atom_site_ADP_F_type_symbol
 _jana_atom_site_ADP_F_111111
 _jana_atom_site_ADP_F_111112
 _jana_atom_site_ADP_F_111113
 _jana_atom_site_ADP_F_111122
 _jana_atom_site_ADP_F_111123
 _jana_atom_site_ADP_F_111133
 _jana_atom_site_ADP_F_111222
 _jana_atom_site_ADP_F_111223
 _jana_atom_site_ADP_F_111233
 _jana_atom_site_ADP_F_111333
 _jana_atom_site_ADP_F_112222
 _jana_atom_site_ADP_F_112223
 _jana_atom_site_ADP_F_112233
 _jana_atom_site_ADP_F_112333
 _jana_atom_site_ADP_F_113333
 _jana_atom_site_ADP_F_122222
 _jana_atom_site_ADP_F_122223
 _jana_atom_site_ADP_F_122233
 _jana_atom_site_ADP_F_122333
 _jana_atom_site_ADP_F_123333
 _jana_atom_site_ADP_F_133333
 _jana_atom_site_ADP_F_222222
 _jana_atom_site_ADP_F_222223
 _jana_atom_site_ADP_F_222233
 _jana_atom_site_ADP_F_222333
 _jana_atom_site_ADP_F_223333
 _jana_atom_site_ADP_F_233333
 _jana_atom_site_ADP_F_333333
 ? ? ? ? ? ? ? ? ? ? ? ? ? ? ? ? ? ? ? ? ? ? ? ? ? ? ? ? ? ?


#=======================================================================

# 10. MOLECULAR GEOMETRY


loop_
 _geom_bond_atom_site_label_1
 _geom_bond_atom_site_label_2
 _geom_bond_site_symmetry_1
 _geom_bond_site_symmetry_2
 _geom_bond_distance
 _geom_bond_publ_flag
  Nb1 O1 . . 1.8773(7) ?
  Nb1 O1 . 2_555 1.8773(6) ?
  Nb1 O1 . 3_555 1.8773(8) ?
  Nb1 Li1 . 13_444 3.0621(14) ?
  Nb1 Li1 . 13_544 3.0621(14) ?
  Nb1 Li1 . 13_554 3.0621(14) ?
  Nb1 Li1 . 4_554 3.039(6) ?

loop_
 _geom_angle_atom_site_label_1
 _geom_angle_atom_site_label_2
 _geom_angle_atom_site_label_3
 _geom_angle_site_symmetry_1
 _geom_angle_site_symmetry_2
 _geom_angle_site_symmetry_3
 _geom_angle
 _geom_angle_publ_flag
 ? ? ? ? ? ? ? ?

loop_
 _geom_torsion_atom_site_label_1
 _geom_torsion_atom_site_label_2
 _geom_torsion_atom_site_label_3
 _geom_torsion_atom_site_label_4
 _geom_torsion_site_symmetry_1
 _geom_torsion_site_symmetry_2
 _geom_torsion_site_symmetry_3
 _geom_torsion_site_symmetry_4
 _geom_torsion
 _geom_torsion_publ_flag
 ? ? ? ? ? ? ? ? ? ?

loop_
 _geom_hbond_atom_site_label_D
 _geom_hbond_atom_site_label_H
 _geom_hbond_atom_site_label_A
 _geom_hbond_site_symmetry_D
 _geom_hbond_site_symmetry_H
 _geom_hbond_site_symmetry_A
 _geom_hbond_distance_DH
 _geom_hbond_distance_HA
 _geom_hbond_distance_DA
 _geom_hbond_angle_DHA
 _geom_hbond_publ_flag
 ? ? ? ? ? ? ? ? ? ? ?


#=======================================================================

# 11. STRUCTURE-FACTOR LIST

loop_
 _refln_index_h
 _refln_index_k
 _refln_index_l
 _refln_F_squared_calc
 _refln_F_squared_meas
 _refln_F_squared_sigma
 _refln_observed_status
   0   0   6 13444.20 12025.80    39.47 o
   0   0  -6 12693.00 12368.40    41.05 o
   0   0  12 15265.90 16402.20    64.89 o
   0   0 -12 15777.10 15679.10    32.29 o
   0   0  18 10973.50 10615.20    50.39 o
   0   0 -18 10722.00 11168.40    31.16 o
   0   0 -24  1677.40  1567.33    16.69 o
   0   0  30  2160.41  2131.72    17.96 o
   0   0 -30  2215.21  2112.31    27.13 o
   1   0 -32  1049.17  1058.24    13.58 o
   1  -1  32  1039.30  1055.23    10.63 o
   1   0 -26  2212.26  2135.07    16.18 o
   1  -1  26  2229.45  2151.91    13.61 o
   1   0 -20  5489.61  5437.49    14.31 o
   1  -1  20  5482.96  5458.23    22.35 o
   1   0 -14 11205.90 11181.00    13.73 o
   1  -1  14 11125.90 11221.50    14.67 o
   1   0  -8 20762.20 20850.10    30.28 o
   1  -1   8 21002.20 20982.40    30.94 o
   1   0  -2 42531.40 39508.50   126.95 o
   1   0   4 31473.40 30190.00    52.65 o
   1  -1  -4 31309.00 31817.10    49.69 o
   1   0  10 18748.90 19341.00    32.08 o
   1  -1 -10 18934.50 18791.20    28.36 o
   1   0  16  8032.77  7943.63    13.30 o
   1  -1 -16  7975.48  8075.57    11.07 o
   1   0  22  3937.14  3870.87    20.05 o
   1  -1 -22  3938.50  3884.25    13.99 o
   1   0  28  2041.36  2068.01    13.58 o
   1  -1 -28  2049.99  2045.64    15.82 o
   2  -1   0 20571.70 19171.70    26.40 o
   2  -1   3  5401.08  6206.99     8.39 o
   2  -1  -3  5401.08  6252.91     8.45 o
   2  -1   6 30608.90 32081.30    27.31 o
   2  -1  -6 31035.20 31822.30    29.62 o
   2  -1   9  1797.46  1883.44     3.20 o
   2  -1  -9  1797.44  1832.58     2.90 o
   2  -1  12 11619.50 11344.30    11.93 o
   2  -1 -12 11332.70 11347.10    12.36 o
   2  -1  15   574.41   573.56     2.47 o
   2  -1 -15   574.42   573.05     2.05 o
   2  -1  18  5725.51  5773.76    12.87 o
   2  -1 -18  5817.91  5713.93     9.38 o
   2  -1  21   252.16   255.33     3.57 o
   2  -1 -21   252.17   257.54     2.83 o
   2  -1  24  3905.62  3822.03    12.24 o
   2  -1 -24  3905.11  3898.75    13.79 o
   2  -1  27   120.92   124.40     3.71 o
   2  -1 -27   120.92   124.60     3.89 o
   2  -1  30   962.55   883.33     6.61 o
   2  -1 -30   934.77   948.54     7.55 o
   2   0 -28  1339.63  1340.12    12.85 o
   2  -2  28  1344.05  1333.22    12.97 o
   2   0 -22  4666.47  4673.89    15.57 o
   2  -2  22  4720.60  4542.74    16.77 o
   2   0 -16  6730.24  6558.79    10.28 o
   2  -2  16  6619.47  6694.64    11.70 o
   2   0 -10 13206.80 13540.90    19.83 o
   2  -2  10 13315.50 13799.00    20.06 o
   2   0  -4 36190.50 36108.20    58.88 o
   2  -2   4 36141.10 37386.30    53.24 o
   2   0   2 16932.90 16268.60    22.37 o
   2  -2  -2 16837.90 16275.80    23.28 o
   2   0   8 19887.40 21222.20    27.60 o
   2  -2  -8 20006.20 20745.80    29.15 o
   2   0  14 10952.30 10877.70    14.82 o
   2  -2 -14 10851.10 10929.00    13.26 o
   2   0  20  3893.01  3900.92    14.09 o
   2  -2 -20  3950.47  3823.26    12.04 o
   2   0  26  2650.14  2827.67    22.82 o
   2  -2 -26  2649.49  3018.17    42.13 o
   2   0  32   844.25   814.66     9.16 o
   2  -2 -32   823.01   870.24     9.46 o
   3  -1 -32   903.07   934.69     6.65 o
   3  -2  32   903.13   909.96     8.15 o
   3  -1 -29    11.70    10.08     2.02 o
   3  -2  29    11.71     8.54     2.53 o
   3  -1 -26  1976.17  1993.94    11.13 o
   3  -2  26  1978.90  2062.09    11.79 o
   3  -1 -23    26.49    23.05     1.66 o
   3  -2  23    26.49    27.94     2.16 o
   3  -1 -20  4241.51  4200.68    10.08 o
   3  -2  20  4237.26  4155.27    11.13 o
   3  -1 -17    58.07    54.73     1.34 o
   3  -2  17    58.07    55.75     1.68 o
   3  -1 -14  9409.18  9358.45     8.23 o
   3  -2  14  9378.93  9402.31     8.89 o
   3  -1 -11   147.76   151.38     1.14 o
   3  -2  11   147.75   152.10     1.10 o
   3  -1  -8 14260.70 15196.80    14.94 o
   3  -2   8 14343.00 15186.10    17.50 o
   3  -1  -5   407.93   445.72     1.14 o
   3  -2   5   407.93   453.01     1.25 o
   3  -1  -2 19611.40 19328.30    19.49 o
   3  -2   2 19604.40 19724.10    18.66 o
   3  -1   1   614.96   650.72     1.43 o
   3  -2  -1   614.96   660.49     1.23 o
   3  -1   4 21917.40 22285.00    19.29 o
   3  -2  -4 21804.10 22105.80    20.05 o
   3  -1   7   346.68   333.61     1.18 o
   3  -2  -7   346.68   329.03     1.22 o
   3  -1  10 12421.90 12961.80    13.08 o
   3  -2 -10 12498.10 12827.60    12.48 o
   3  -1  13   140.13   136.00     1.30 o
   3  -2 -13   140.14   135.68     1.10 o
   3  -1  16  6559.43  6457.35     8.61 o
   3  -2 -16  6566.65  6550.45     7.30 o
   3  -1  19    67.27    68.22     2.27 o
   3  -2 -19    67.27    70.54     1.94 o
   3  -1  22  3585.16  3370.40    11.12 o
   3  -2 -22  3560.51  3423.10    11.49 o
   3  -1  25    35.25    30.61     2.24 o
   3  -2 -25    35.25    32.71     2.39 o
   3  -1  28  1532.68  1534.52    10.40 o
   3  -2 -28  1541.54  1548.27     9.54 o
   3  -1  31    17.13    13.45     2.87 o
   3  -2 -31    17.13    17.58     3.17 o
   3   0 -30  1631.34  1639.86    12.92 o
   3  -3  30  1596.32  1622.05    16.14 o
   3   0 -24  1502.25  1408.43    11.68 o
   3  -3  24  1462.46  1488.34    13.65 o
   3   0 -18  7319.70  7358.78    18.09 o
   3  -3  18  7489.64  7238.99    20.79 o
   3   0 -12 10162.90 10091.40    12.35 o
   3  -3  12  9896.06 10643.20    12.60 o
   3   0  -6  8657.60  9388.20    10.32 o
   3  -3   6  8902.59  9264.08    14.89 o
   3   0   0 38054.60 35603.00    46.45 o
   3  -3   0 38072.00 36357.10    43.24 o
   3   0   6  9266.16  9306.83    12.27 o
   3  -3  -6  9003.55  9536.57    14.86 o
   3   0  12  9617.21 10090.90    13.29 o
   3  -3 -12  9881.08  9868.65    11.05 o
   3   0  18  7545.67  7248.77    19.14 o
   3  -3 -18  7385.40  7420.56    16.16 o
   3   0  24  1479.20  1454.90    13.16 o
   3  -3 -24  1511.79  1435.35    13.07 o
   3   0  30  1557.47  1573.62    17.60 o
   3  -3 -30  1594.41  1568.73    14.65 o
   4  -2   0 13714.30 14326.30    12.97 o
   4  -2   3  1011.38   995.58     1.77 o
   4  -2  -3  1011.38   990.13     1.85 o
   4  -2   6 15137.30 16042.20    18.27 o
   4  -2  -6 15332.80 15584.40    15.62 o
   4  -2   9   542.85   545.23     1.93 o
   4  -2  -9   542.86   535.75     1.73 o
   4  -2  12  8088.70  8100.12     8.41 o
   4  -2 -12  7937.14  8128.44     7.27 o
   4  -2  15   258.73   254.10     2.17 o
   4  -2 -15   258.72   260.53     1.87 o
   4  -2  18  4534.73  4533.33    10.25 o
   4  -2 -18  4584.68  4455.97    10.03 o
   4  -2  21   133.06   132.43     3.71 o
   4  -2 -21   133.05   128.56     3.09 o
   4  -2  24  2800.22  2764.86    13.78 o
   4  -2 -24  2802.29  2841.65    11.64 o
   4  -2  27    66.58    69.70     3.63 o
   4  -2 -27    66.58    73.37     3.25 o
   4  -2  30   828.04   736.21     9.48 o
   4  -2 -30   811.45   824.01     7.09 o
   4  -1 -31    22.27    20.54     2.30 o
   4  -3  31    22.27    20.30     2.53 o
   4  -1 -28  1694.52  1736.71     9.54 o
   4  -3  28  1684.16  1666.55    13.89 o
   4  -1 -25    47.59    47.75     2.47 o
   4  -3  25    47.59    42.94     3.19 o
   4  -1 -22  2471.15  2405.99     9.35 o
   4  -3  22  2447.70  2351.13    13.89 o
   4  -1 -19    91.97    90.02     2.19 o
   4  -3  19    91.97    86.49     3.45 o
   4  -1 -16  5633.57  5603.58     9.46 o
   4  -3  16  5729.34  5614.24    11.12 o
   4  -1 -13   178.38   177.87     1.32 o
   4  -3  13   178.38   177.52     1.58 o
   4  -1 -10 11478.10 11619.00     9.21 o
   4  -3  10 11295.20 11886.60    10.08 o
   4  -1  -7   361.88   363.43     1.20 o
   4  -3   7   361.88   364.52     1.41 o
   4  -1  -4 11541.00 12213.50    13.51 o
   4  -3   4 11664.90 12124.20    13.43 o
   4  -1  -1   557.51   556.86     1.67 o
   4  -3   1   557.51   559.65     1.57 o
   4  -1   2 16937.30 17162.30    18.05 o
   4  -3  -2 17062.80 17227.50    18.96 o
   4  -1   5   438.17   435.01     1.31 o
   4  -3  -5   438.17   434.01     1.35 o
   4  -1   8 10577.20 10722.60     9.40 o
   4  -3  -8 10364.00 10934.60    10.00 o
   4  -1  11   220.83   213.74     1.42 o
   4  -3 -11   220.82   215.53     1.32 o
   4  -1  14  6952.38  6998.30     7.92 o
   4  -3 -14  7060.56  6924.36     7.45 o
   4  -1  17   110.00   106.44     2.35 o
   4  -3 -17   110.00   108.57     1.96 o
   4  -1  20  4232.52  4173.91    11.02 o
   4  -3 -20  4217.40  4162.82    10.54 o
   4  -1  23    56.89    56.09     2.67 o
   4  -3 -23    56.90    54.46     2.59 o
   4  -1  26  1423.10  1364.88    10.02 o
   4  -3 -26  1405.07  1409.88     9.14 o
   4  -1  29    27.40    26.52     2.81 o
   4  -3 -29    27.40    30.11     3.59 o
   4   0 -26  1369.35  1426.96    12.56 o
   4  -4  26  1398.05  1371.81    22.45 o
   4   0 -20  3916.34  3832.80    14.15 o
   4  -4  20  3909.34  4026.44    25.88 o
   4   0 -14  6011.95  5869.98    12.15 o
   4  -4  14  5928.35  5991.07    14.73 o
   4   0  -8  9853.97 10296.80    14.78 o
   4  -4   8 10056.00 10293.90    14.34 o
   4   0  -2 14248.80 14474.40    19.39 o
   4  -4   2 14092.90 14503.50    27.30 o
   4   0   4  9826.73  9968.74    12.49 o
   4  -4  -4  9760.68  9923.77    14.14 o
   4   0  10 10603.80 10849.60    12.57 o
   4  -4 -10 10761.70 10734.30    12.81 o
   4   0  16  5030.35  4838.02    15.54 o
   4  -4 -16  4925.88  5175.63    13.10 o
   4   0  22  2247.50  2240.39    13.37 o
   4  -4 -22  2286.24  2222.84    13.26 o
   4   0  28  1629.29  1632.79    16.77 o
   4  -4 -28  1632.06  1688.90    14.17 o
   5  -2 -29     2.26    -1.14     3.29 <
   5  -3  29     2.26     7.52     4.41 <
   5  -2 -26  1907.09  1995.32     9.45 o
   5  -3  26  1904.69  1900.54    12.53 o
   5  -2 -23     4.96     3.73     2.22 <
   5  -3  23     4.96     6.47     2.99 <
   5  -2 -20  2383.75  2231.03     8.38 o
   5  -3  20  2329.36  2291.55    11.12 o
   5  -2 -17    10.12    11.79     1.26 o
   5  -3  17    10.12    12.61     1.82 o
   5  -2 -14  6553.79  6535.18     9.51 o
   5  -3  14  6656.05  6541.20     9.81 o
   5  -2 -11    20.45    17.30     0.68 o
   5  -3  11    20.45    16.70     0.74 o
   5  -2  -8 10241.90 10329.70     7.52 o
   5  -3   8 10145.10 10450.50     8.74 o
   5  -2  -5    38.92    44.34     0.84 o
   5  -3   5    38.92    44.54     0.74 o
   5  -2  -2  7007.79  7155.98     7.55 o
   5  -3   2  7056.33  7252.09     6.57 o
   5  -2   1    52.86    45.60     0.74 o
   5  -3  -1    52.86    45.98     0.70 o
   5  -2   4 15019.90 15402.90    13.98 o
   5  -3  -4 15051.00 15518.40    14.46 o
   5  -2   7    44.11    44.40     0.82 o
   5  -3  -7    44.11    44.28     0.74 o
   5  -2  10  7126.16  7089.25     7.62 o
   5  -3 -10  7024.29  7258.03     6.92 o
   5  -2  13    28.95    29.97     1.10 o
   5  -3 -13    28.95    31.77     1.04 o
   5  -2  16  4088.20  4177.71    11.88 o
   5  -3 -16  4197.80  4070.50     9.37 o
   5  -2  19    18.33    15.93     1.96 o
   5  -3 -19    18.33    17.80     1.54 o
   5  -2  22  3296.21  3168.46    12.91 o
   5  -3 -22  3245.12  3265.35    12.62 o
   5  -2  25    10.94     8.52     2.43 o
   5  -3 -25    10.94    10.74     2.10 o
   5  -2  28   809.80   797.16     8.17 o
   5  -3 -28   803.18   837.17     6.91 o
   5  -1 -30   623.78   660.94     7.71 o
   5  -4  30   636.20   642.75     8.07 o
   5  -1 -27    29.54    32.99     3.19 o
   5  -4  27    29.54    28.06     3.25 o
   5  -1 -24  2211.21  2281.68    10.21 o
   5  -4  24  2216.53  2208.95    13.57 o
   5  -1 -21    55.96    56.05     2.69 o
   5  -4  21    55.96    49.49     3.63 o
   5  -1 -18  3537.36  3410.07     9.17 o
   5  -4  18  3486.60  3458.80    15.94 o
   5  -1 -15    97.15   100.88     2.06 o
   5  -4  15    97.15   102.63     2.93 o
   5  -1 -12  5752.56  5915.20     7.71 o
   5  -4  12  5872.15  5747.10     7.72 o
   5  -1  -9   161.76   167.98     1.54 o
   5  -4   9   161.76   165.23     1.48 o
   5  -1  -6 10517.10 10458.90    10.14 o
   5  -4   6 10388.20 10680.60    10.20 o
   5  -1  -3   232.64   227.74     1.42 o
   5  -4   3   232.64   233.03     1.50 o
   5  -1   0  9214.52  9432.98     8.36 o
   5  -4   0  9201.66  9414.22     9.46 o
   5  -1   3   224.97   222.72     1.40 o
   5  -4  -3   224.97   227.26     1.24 o
   5  -1   6 10114.10 10404.80     9.61 o
   5  -4  -6 10257.60 10190.00     8.50 o
   5  -1   9   146.31   152.80     1.40 o
   5  -4  -9   146.30   150.79     1.26 o
   5  -1  12  6092.68  5900.81     8.26 o
   5  -4 -12  5976.06  6052.49     7.58 o
   5  -1  15    82.18    76.84     2.45 o
   5  -4 -15    82.18    78.32     2.00 o
   5  -1  18  3411.98  3298.93    11.25 o
   5  -4 -18  3451.90  3311.99     9.53 o
   5  -1  21    44.28    43.62     2.47 o
   5  -4 -21    44.28    39.79     2.59 o
   5  -1  24  2185.23  2199.38    10.10 o
   5  -4 -24  2188.27  2236.77    12.39 o
   5  -1  27    21.87    19.94     3.85 o
   5  -4 -27    21.87    21.69     2.51 o
   5  -1  30   669.45   696.32    16.95 o
   5  -4 -30   654.75   690.16     6.57 o
   5   0 -28   529.18   572.19    10.76 o
   5  -5  28   544.98   595.07    12.90 o
   5   0 -22  3240.32  3377.16    37.31 o
   5   0 -16  3372.31  3130.17    14.01 o
   5  -5  16  3212.75  3363.88    16.99 o
   5   0 -10  5562.32  5661.07    11.55 o
   5  -5  10  5743.11  5415.49    11.70 o
   5   0  -4 13751.00 13403.90    17.77 o
   5  -5   4 13661.00 13566.00    20.87 o
   5   0   2  4330.88  4290.65     8.41 o
   5  -5  -2  4270.36  4358.96     8.48 o
   5   0   8  9381.21  9575.75    16.30 o
   5  -5  -8  9548.93  9476.71    12.81 o
   5   0  14  5795.34  5418.47    19.49 o
   5  -5 -14  5622.96  5747.20    14.73 o
   5   0  20  1646.81  1706.40    14.28 o
   5  -5 -20  1735.82  1594.33    12.74 o
   5   0  26  1989.86  2010.29    18.90 o
   5  -5 -26  1990.69  2056.04    17.04 o
   6  -3   0 11716.40 11874.40    11.00 o
   6  -3   3    19.18    19.30     0.66 o
   6  -3  -3    19.18    17.56     0.66 o
   6  -3   6  5715.04  5641.67     6.60 o
   6  -3  -6  5667.19  5735.97     6.89 o
   6  -3   9    14.14    16.80     0.88 o
   6  -3  -9    14.14    17.00     0.80 o
   6  -3  12  5146.26  5205.59    11.57 o
   6  -3 -12  5229.93  5241.40    10.01 o
   6  -3  15     9.03     7.16     1.52 o
   6  -3 -15     9.03     8.34     1.24 o
   6  -3  18  3808.05  3616.27    12.88 o
   6  -3 -18  3738.53  3724.59    11.00 o
   6  -3  21     5.36     6.43     2.32 <
   6  -3 -21     5.36     4.75     2.02 <
   6  -3  24  1146.11  1156.64     9.99 o
   6  -3 -24  1166.48  1153.62     8.59 o
   6  -3  27     2.87     0.42     2.55 <
   6  -3 -27     2.87     2.99     3.05 <
   6  -2 -28  1080.05  1106.29    10.01 o
   6  -4  28  1063.07  1111.12    10.35 o
   6  -2 -25    73.58    79.62     4.05 o
   6  -4  25    73.58    76.74     4.13 o
   6  -2 -22  1598.43  1619.72    11.28 o
   6  -4  22  1600.58  1535.20    11.50 o
   6  -2 -19   132.07   139.34     6.14 o
   6  -4  19   132.07   138.25     4.51 o
   6  -2 -16  3859.84  3862.89    11.61 o
   6  -4  16  3910.22  3806.46    11.71 o
   6  -2 -13   214.42   205.75     2.93 o
   6  -4  13   214.42   206.61     3.19 o
   6  -2 -10  6206.31  6152.16    10.22 o
   6  -4  10  6084.74  6185.45    10.30 o
   6  -2  -7   316.08   319.25     2.15 o
   6  -4   7   316.08   318.23     2.07 o
   6  -2  -4  6890.96  7038.08     8.36 o
   6  -4   4  7002.29  7064.41     7.80 o
   6  -2  -1   379.62   377.73     1.97 o
   6  -4   1   379.62   385.39     1.83 o
   6  -2   2  9086.30  9156.58     9.66 o
   6  -4  -2  9106.00  9179.70     8.58 o
   6  -2   5   327.98   314.97     2.37 o
   6  -4  -5   327.98   313.76     1.87 o
   6  -2   8  5579.24  5588.94     7.71 o
   6  -4  -8  5466.14  5670.40     6.83 o
   6  -2  11   218.68   227.96     2.65 o
   6  -4 -11   218.68   226.85     2.45 o
   6  -2  14  4697.03  4758.88    14.20 o
   6  -4 -14  4790.52  4660.63    10.47 o
   6  -2  17   129.71   121.44     3.13 o
   6  -4 -17   129.70   124.73     3.29 o
   6  -2  20  2743.48  2640.58    11.96 o
   6  -4 -20  2703.98  2714.76    12.94 o
   6  -2  23    70.20    69.48     3.41 o
   6  -4 -23    70.20    68.32     3.81 o
   6  -2  26   869.11   831.85    10.18 o
   6  -4 -26   870.64   871.57     7.21 o
   6  -1 -26  1002.36  1035.54     9.02 o
   6  -5  26   994.70  1013.35    10.59 o
   6  -1 -23    12.73    13.91     2.49 o
   6  -5  23    12.73    12.63     2.95 o
   6  -1 -20  2104.49  2134.48    11.81 o
   6  -5  20  2119.14  2059.92    13.11 o
   6  -1 -17    25.87    19.20     1.92 o
   6  -5  17    25.87    22.43     2.43 o
   6  -1 -14  4514.52  4460.95    11.59 o
   6  -5  14  4489.34  4500.29    12.50 o
   6  -1 -11    47.16    48.13     1.84 o
   6  -5  11    47.16    48.27     2.02 o
   6  -1  -8  5413.41  5458.99     9.00 o
   6  -5   8  5439.02  5409.92     8.47 o
   6  -1  -5    75.17    72.47     1.32 o
   6  -5   5    75.17    74.53     1.50 o
   6  -1  -2  6769.33  6802.60     8.11 o
   6  -5   2  6789.95  6803.90     8.80 o
   6  -1   1    93.66    94.72     1.38 o
   6  -5  -1    93.66    95.65     1.34 o
   6  -1   4  7626.89  7603.26     8.93 o
   6  -5  -4  7561.07  7598.40     7.72 o
   6  -1   7    86.01    96.11     1.78 o
   6  -5  -7    86.01    86.88     1.50 o
   6  -1  10  4981.75  5008.12    10.21 o
   6  -5 -10  5018.09  4864.26     8.40 o
   6  -1  13    64.47    65.13     2.49 o
   6  -5 -13    64.47    61.96     1.98 o
   6  -1  16  3339.24  3264.48    11.46 o
   6  -5 -16  3354.15  3278.69    11.48 o
   6  -1  19    43.07    39.09     2.87 o
   6  -5 -19    43.07    40.49     2.71 o
   6  -1  22  1820.34  1742.91    11.14 o
   6  -5 -22  1794.59  1831.83    11.79 o
   6  -1  25    25.58    23.63     3.03 o
   6  -5 -25    25.58    26.04     2.59 o
   6  -1  28   785.21   775.39     9.44 o
   6  -5 -28   795.90   815.07     6.93 o
   6   0 -24   992.49  1028.18    11.80 o
   6  -6  24   961.48  1013.94    13.34 o
   6   0 -18  2619.39  2685.53    18.51 o
   6  -6  18  2682.14  2587.21    29.44 o
   6   0 -12  4301.98  4324.33    15.39 o
   6  -6  12  4253.85  4303.66    18.70 o
   6   0  -6  4263.48  4247.22    13.63 o
   6  -6   6  4256.87  4327.69    16.81 o
   6   0   0  7858.78  7852.27    12.46 o
   6  -6   0  7897.75  7843.31    13.79 o
   6   0   6  4972.88  4904.84    15.11 o
   6  -6  -6  4932.91  5071.44    11.50 o
   6   0  12  3553.21  3431.57    17.79 o
   6  -6 -12  3590.97  3480.34    14.04 o
   6   0  18  2877.76  2790.10    18.39 o
   6  -6 -18  2854.86  2793.65    20.23 o
   6   0  24  1037.53  1049.63    11.86 o
   6  -6 -24  1037.25  1085.64    12.33 o
   7  -3 -26   801.80   856.06    10.59 o
   7  -4  26   822.23   786.09     7.75 o
   7  -3 -23    40.16    37.78     3.93 o
   7  -4  23    40.16    39.35     3.09 o
   7  -3 -20  2181.35  2156.97    16.94 o
   7  -4  20  2175.38  2139.24    11.68 o
   7  -3 -17    67.14    51.48     4.49 o
   7  -4  17    67.14    69.42     2.91 o
   7  -3 -14  3100.70  3019.17    11.86 o
   7  -4  14  3051.29  3051.33    10.06 o
   7  -3 -11    99.28    93.12     2.67 o
   7  -4  11    99.28    92.70     2.73 o
   7  -3  -8  4905.38  4935.67    11.60 o
   7  -4   8  5014.64  4911.45    11.20 o
   7  -3  -5   127.58   127.18     2.31 o
   7  -4   5   127.58   129.74     2.39 o
   7  -3  -2  6449.80  6372.63    12.07 o
   7  -4   2  6368.00  6486.06    12.22 o
   7  -3   1   132.31   131.43     2.23 o
   7  -4  -1   132.31   134.03     2.39 o
   7  -3   4  4698.46  4658.15    11.41 o
   7  -4  -4  4673.71  4669.85    10.76 o
   7  -3   7   106.75    99.10     2.61 o
   7  -4  -7   106.74    97.83     2.37 o
   7  -3  10  5340.25  5393.10    14.30 o
   7  -4 -10  5426.69  5285.30    13.01 o
   7  -3  13    71.37    76.80     2.65 o
   7  -4 -13    71.37    83.23     2.83 o
   7  -3  16  2696.54  2618.73    14.79 o
   7  -4 -16  2624.14  2656.34    10.91 o
   7  -3  19    42.02    32.81     2.75 o
   7  -4 -19    42.02    55.54     8.20 o
   7  -3  22  1251.58  1290.69     9.17 o
   7  -4 -22  1284.59  1261.24    12.80 o
   7  -3  25    21.76    30.49     3.45 o
   7  -4 -25    21.76    25.13     3.53 o
   7  -5  27    13.72    18.42     3.71 o
   7  -2 -24  1114.54  1156.33    12.19 o
   7  -5  24  1113.67  1155.02    11.04 o
   7  -2 -21    23.86    21.45     3.73 o
   7  -5  21    23.87    18.16     2.43 o
   7  -2 -18  2355.71  2416.81    14.90 o
   7  -5  18  2357.06  2343.56    12.30 o
   7  -2 -15    36.18    34.32     2.22 o
   7  -5  15    36.19    36.56     2.51 o
   7  -2 -12  3363.49  3327.89    11.18 o
   7  -5  12  3374.34  3287.06    10.98 o
   7  -2  -9    48.43    46.90     1.96 o
   7  -5   9    48.43    49.35     1.90 o
   7  -2  -6  4893.71  4794.90    11.29 o
   7  -5   6  4877.55  4944.78    12.13 o
   7  -2  -3    55.23    53.62     1.58 o
   7  -5   3    55.23    49.19     1.90 o
   7  -2   0  6152.70  6135.51    10.11 o
   7  -5   0  6140.17  6225.27    11.88 o
   7  -2   3    50.27    54.90     1.84 o
   7  -5  -3    50.27    52.22     1.82 o
   7  -2   6  4648.12  4640.66    12.64 o
   7  -5  -6  4679.30  4593.10     9.91 o
   7  -2   9    36.53    34.32     2.04 o
   7  -5  -9    36.54    32.77     1.60 o
   7  -2  12  3589.77  3523.98    12.48 o
   7  -5 -12  3582.40  3585.40     9.52 o
   7  -2  15    22.67    21.51     2.26 o
   7  -5 -15    22.67    27.22     2.22 o
   7  -2  18  2289.91  2205.18    12.84 o
   7  -5 -18  2275.45  2234.19    11.49 o
   7  -2  21    12.47    11.60     2.51 o
   7  -5 -21    12.47     8.64     2.18 o
   7  -2  24  1084.19  1099.23     9.67 o
   7  -5 -24  1095.30  1098.93    11.08 o
   7  -2  27     6.01    -3.85     6.37 <
   7  -1 -25    63.93    71.92     4.25 o
   7  -6  25    63.93    64.39     3.65 o
   7  -1 -22   991.26  1007.22     8.46 o
   7  -6  22   967.35  1030.37    10.75 o
   7  -1 -19   116.99   105.82     4.67 o
   7  -6  19   116.99   113.86     4.51 o
   7  -1 -16  2437.72  2535.02    12.66 o
   7  -6  16  2511.24  2379.00    12.39 o
   7  -1 -13   186.89   185.28     3.67 o
   7  -6  13   186.90   185.80     4.31 o
   7  -1 -10  4427.21  4314.00    12.58 o
   7  -6  10  4321.32  4493.59    16.01 o
   7  -1  -7   260.69   260.66     3.07 o
   7  -6   7   260.69   258.41     3.43 o
   7  -1  -4  3700.36  3738.15     8.64 o
   7  -6   4  3760.16  3702.90    11.89 o
   7  -1  -1   304.68   307.59     2.91 o
   7  -6   1   304.68   317.76     3.61 o
   7  -1   2  5880.34  5862.42    11.19 o
   7  -6  -2  5931.96  5897.07    13.01 o
   7  -1   5   285.84   284.99     3.63 o
   7  -6  -5   285.84   286.38     3.39 o
   7  -1   8  3718.43  3501.59    13.86 o
   7  -6  -8  3607.33  3634.26    12.32 o
   7  -1  11   220.49   219.13     3.93 o
   7  -6 -11   220.48   209.13     3.25 o
   7  -1  14  2748.20  2767.54    22.64 o
   7  -6 -14  2827.90  2652.36     9.14 o
   7  -1  17   147.07   151.40     4.95 o
   7  -6 -17   147.07   153.80     3.85 o
   7  -1  20  1968.76  1893.44    11.93 o
   7  -6 -20  1944.69  2002.94    10.59 o
   7  -1  23    85.85    79.00     3.89 o
   7  -6 -23    85.85    84.32     3.79 o
   7  -1  26   583.14   541.12     8.67 o
   7  -6 -26   574.63   598.21     9.07 o
   7   0 -20  1468.97  1534.46    14.40 o
   7  -7  20  1442.52  1488.67    15.48 o
   7   0 -14  2112.60  2138.91    16.44 o
   7  -7  14  2109.15  2125.95    18.20 o
   7   0  -8  3758.75  3889.45    16.93 o
   7  -7   8  3813.03  3691.70    21.23 o
   7   0  -2  3931.52  3850.19    12.78 o
   7  -7   2  3870.39  3806.88    18.18 o
   7   0   4  3582.97  3596.87    16.39 o
   7  -7  -4  3594.32  3671.68    19.19 o
   7   0  10  3659.42  3600.57    17.06 o
   7  -7 -10  3689.80  3535.53    32.76 o
   7   0  16  1767.57  1657.72    18.24 o
   7  -7 -16  1731.65  1759.58    23.12 o
   7   0  22  1036.59  1036.94    13.34 o
   7  -7 -22  1059.30  1036.44    11.30 o
   8  -4   0  3677.28  3679.69    11.26 o
   8  -4   3     0.88     2.81     1.42 <
   8  -4  -3     0.88     1.14     1.30 <
   8  -4   6  4317.92  4358.47    12.89 o
   8  -4  -6  4383.37  4266.76    10.94 o
   8  -4   9     0.74    -1.76     1.54 <
   8  -4  -9     0.74    -1.08     1.62 <
   8  -4  12  2663.42  2553.08    10.65 o
   8  -4 -12  2595.87  2531.07    11.50 o
   8  -4  15     0.53     3.15     2.26 <
   8  -4 -15     0.53     1.50     2.73 <
   8  -4  18  1583.23  1582.61    12.17 o
   8  -4 -18  1616.72  1574.76    16.04 o
   8  -4  21     0.34     2.04     2.89 <
   8  -4 -21     0.34     3.97     3.07 <
   8  -4  24  1109.68  1093.34    10.69 o
   8  -4 -24  1104.68  1184.41    11.77 o
   8  -3 -25     4.05     6.31     3.17 <
   8  -5  25     4.05     4.09     3.47 <
   8  -3 -22  1704.12  1814.42    14.97 o
   8  -5  22  1742.17  1733.90    11.82 o
   8  -3 -19     6.41     4.97     3.25 <
   8  -5  19     6.41     5.23     2.16 <
   8  -3 -16  1692.60  1635.16    18.85 o
   8  -5  16  1592.78  1682.31    11.89 o
   8  -3 -13     8.97     8.52     4.17 <
   8  -5  13     8.97     7.64     2.22 o
   8  -3 -10  2727.97  2770.46    10.96 o
   8  -5  10  2842.94  2689.34    10.11 o
   8  -3  -7    11.20    14.47     1.68 o
   8  -5   7    11.20    16.58     1.92 o
   8  -3  -4  6075.02  5998.21    13.15 o
   8  -5   4  6013.54  6109.77    19.03 o
   8  -3  -1    12.21     5.91     1.40 o
   8  -5   1    12.21     8.28     1.78 o
   8  -3   2  2158.20  2084.17     7.95 o
   8  -5  -2  2131.56  2099.59     9.38 o
   8  -3   5    11.35    16.05     1.80 o
   8  -5  -5    11.35    17.70     1.84 o
   8  -3   8  4514.43  4610.73    13.03 o
   8  -5  -8  4615.17  4471.65    14.10 o
   8  -3  11     9.13     9.06     1.78 o
   8  -5 -11     9.13     7.14     2.14 o
   8  -3  14  2787.69  2612.45    13.99 o
   8  -5 -14  2673.16  2752.96    18.41 o
   8  -3  17     6.55     6.03     2.39 <
   8  -5 -17     6.55     8.66     3.05 <
   8  -3  20   863.41   899.42     8.44 o
   8  -5 -20   927.36   873.70    10.86 o
   8  -3  23     4.18     3.47     3.29 <
   8  -5 -23     4.18     3.31     3.11 <
   8  -2 -23     9.26     9.00     3.23 <
   8  -6  23     9.26    12.99     3.71 o
   8  -2 -20  1048.73  1061.94    12.33 o
   8  -6  20  1025.74  1068.69     7.36 o
   8  -2 -17    13.76    18.32     3.59 o
   8  -6  17    13.76    13.79     2.49 o
   8  -2 -14  2341.85  2425.92    15.50 o
   8  -6  14  2379.38  2351.13    10.14 o
   8  -2 -11    18.02    17.68     3.09 o
   8  -6  11    18.02    14.57     2.10 o
   8  -2  -8  3457.40  3389.19    11.28 o
   8  -6   8  3429.40  3498.75    16.02 o
   8  -2  -5    20.86    23.59     1.78 o
   8  -6   5    20.86    22.93     2.10 o
   8  -2  -2  2835.14  2777.21     8.15 o
   8  -6   2  2844.62  2800.57    10.21 o
   8  -2   1    20.90    17.38     1.64 o
   8  -6  -1    20.90    17.94     1.78 o
   8  -2   4  4430.20  4390.45    13.59 o
   8  -6  -4  4439.96  4404.31    13.07 o
   8  -2   7    18.01    21.71     1.92 o
   8  -6  -7    18.01    18.56     2.02 o
   8  -2  10  2683.63  2591.01    13.54 o
   8  -6 -10  2650.14  2666.26    11.30 o
   8  -2  13    13.66    12.71     2.45 o
   8  -6 -13    13.66    12.17     2.39 o
   8  -2  16  1624.51  1601.27    11.28 o
   8  -6 -16  1664.06  1597.26    11.17 o
   8  -2  19     9.28    11.85     2.55 o
   8  -6 -19     9.28     8.32     3.07 <
   8  -2  22  1253.86  1194.31     9.17 o
   8  -6 -22  1234.61  1277.46    11.53 o
   8  -1 -21     6.06    10.20     3.17 o
   8  -7  21     6.06     9.92     2.77 o
   8  -1 -18  1421.27  1466.10    12.39 o
   8  -7  18  1398.65  1447.01     9.28 o
   8  -1 -15     8.76    10.18     3.15 o
   8  -7  15     8.76     8.64     2.10 o
   8  -1 -12  1873.14  1948.93    16.21 o
   8  -7  12  1903.53  1864.49     9.20 o
   8  -1  -9    11.17    16.35     3.11 o
   8  -7   9    11.17     5.65     2.16 <
   8  -1  -6  3218.60  3083.55     9.86 o
   8  -7   6  3201.80  3231.10    14.05 o
   8  -1  -3    12.54    13.39     1.62 o
   8  -7   3    12.54    13.31     2.04 o
   8  -1   0  3207.33  3093.96     9.35 o
   8  -7   0  3185.36  3232.58    12.34 o
   8  -1   3    12.19    12.81     1.84 o
   8  -7  -3    12.19    11.83     1.92 o
   8  -1   6  2854.04  2802.31    11.38 o
   8  -7  -6  2897.71  2779.26    12.69 o
   8  -1   9    10.25    12.11     2.63 o
   8  -7  -9    10.25    12.19     2.16 o
   8  -1  12  2229.73  2127.60    12.86 o
   8  -7 -12  2205.33  2230.53    10.13 o
   8  -1  15     7.60     7.28     2.61 <
   8  -7 -15     7.60    11.64     2.10 o
   8  -1  18  1284.38  1252.57    10.00 o
   8  -7 -18  1282.79  1315.47     9.66 o
   8  -1  21     4.99     1.64     2.53 <
   8  -7 -21     4.99     5.01     4.03 <
   8  -8  22  1326.14  1358.06    10.32 o
   8   0 -16  1177.76  1117.21    13.04 o
   8  -8  16  1077.54  1219.57    10.34 o
   8   0 -10  1680.98  1866.70    20.43 o
   8  -8  10  1795.17  1691.95    14.16 o
   8   0  -4  4335.40  4226.83    20.88 o
   8  -8   4  4277.31  4267.94    24.87 o
   8   0   2  1202.45  1099.13    13.40 o
   8  -8  -2  1168.91  1158.08    11.54 o
   8   0   8  3129.68  3224.76    24.61 o
   8  -8  -8  3234.23  3233.13    21.40 o
   8   0  14  1957.79  1747.38    18.71 o
   8  -8 -14  1846.49  1987.48    13.43 o
   8   0  20   519.73   552.89    10.16 o
   8  -8 -20   578.96   511.67     8.33 o
   9  -4 -20  1102.02  1203.32    12.27 o
   9  -5  20  1141.69  1133.23     9.51 o
   9  -4 -17    24.71    21.27     3.67 o
   9  -5  17    24.71    22.47     2.95 o
   9  -4 -14  2038.26  2015.66    16.71 o
   9  -5  14  1978.52  2008.36    12.65 o
   9  -4 -11    38.57    43.50     4.11 o
   9  -5  11    38.57    44.52     3.35 o
   9  -4  -8  1808.55  1832.42    13.88 o
   9  -5   8  1851.19  1746.73    11.48 o
   9  -4  -5    51.52    46.27     3.97 o
   9  -5   5    51.52    44.16     3.13 o
   9  -4  -2  3417.09  3410.52    11.67 o
   9  -5   2  3435.93  3387.75    15.39 o
   9  -4   1    58.00    60.46     3.05 o
   9  -5  -1    58.00    53.52     2.69 o
   9  -4   4  2679.37  2519.57    13.41 o
   9  -5  -4  2607.23  2602.00    12.06 o
   9  -4   7    54.59    50.68     2.85 o
   9  -5  -7    54.59    58.85     3.63 o
   9  -4  10  2046.12  2096.01    11.52 o
   9  -5 -10  2108.37  2012.32    13.71 o
   9  -4  13    43.52    38.59     2.85 o
   9  -5 -13    43.52    35.38     4.55 o
   9  -4  16  1693.70  1623.55    11.10 o
   9  -5 -16  1678.11  1704.08    14.95 o
   9  -4  19    29.78    32.53     3.17 o
   9  -5 -19    29.78    36.14     3.75 o
   9  -4  22   679.07   663.32     7.27 o
   9  -5 -22   665.09   719.45    11.07 o
   9  -3 -21    13.81    11.81     3.33 o
   9  -6  21    13.81    13.43     3.37 o
   9  -3 -18  1087.90  1109.17    12.37 o
   9  -6  18  1102.57  1105.68     8.55 o
   9  -3 -15    21.61    17.48     3.55 o
   9  -6  15    21.61    17.30     2.65 o
   9  -3 -12  1962.06  1964.43    13.68 o
   9  -6  12  1971.59  1962.24    10.51 o
   9  -3  -9    29.30    31.59     3.29 o
   9  -6   9    29.30    29.14     3.19 o
   9  -3  -6  2287.16  2233.80    13.72 o
   9  -6   6  2253.26  2247.44    16.54 o
   9  -3  -3    34.17    30.37     2.63 o
   9  -6   3    34.17    33.25     3.17 o
   9  -3   0  2815.81  2797.00    13.23 o
   9  -6   0  2839.82  2793.02    15.65 o
   9  -3   3    33.84    30.75     2.53 o
   9  -6  -3    33.84    31.09     3.13 o
   9  -3   6  2610.35  2544.00    13.14 o
   9  -6  -6  2614.87  2609.65    14.71 o
   9  -3   9    28.46    23.61     2.73 o
   9  -6  -9    28.46    30.27     3.19 o
   9  -3  12  1624.98  1532.05    11.08 o
   9  -6 -12  1608.72  1640.15    14.33 o
   9  -3  15    20.59    14.25     2.59 o
   9  -6 -15    20.59    14.85     3.27 o
   9  -3  18  1213.64  1186.77    10.96 o
   9  -6 -18  1225.73  1233.85    12.20 o
   9  -3  21    12.91    17.60     3.75 o
   9  -6 -21    12.91    13.67     3.65 o
   9  -2 -19    72.46    87.16     5.15 o
   9  -7  19    72.46    81.83     4.19 o
   9  -2 -16  1389.99  1486.06    12.27 o
   9  -7  16  1425.69  1403.96     9.97 o
   9  -2 -13   108.40    94.38     6.16 o
   9  -7  13   108.40    96.00     4.83 o
   9  -2 -10  2017.21  1985.81    13.59 o
   9  -7  10  1948.21  2053.15    12.12 o
   9  -2  -7   139.46   153.48     5.31 o
   9  -7   7   139.46   137.89     5.11 o
   9  -2  -4  1927.28  1933.79    12.82 o
   9  -7   4  1984.26  1920.12    12.00 o
   9  -2  -1   152.93   141.89     4.43 o
   9  -7   1   152.93   156.56     6.40 o
   9  -2   2  3040.49  3019.64    14.42 o
   9  -7  -2  3046.58  3027.87    20.30 o
   9  -2   5   141.72   141.30     4.45 o
   9  -7  -5   141.72   130.05     4.69 o
   9  -2   8  1648.48  1558.34    11.16 o
   9  -7  -8  1589.14  1637.06    13.43 o
   9  -2  11   111.46   116.93     4.71 o
   9  -7 -11   111.47   119.83     5.65 o
   9  -2  14  1549.73  1548.98    11.10 o
   9  -7 -14  1611.02  1542.43    11.49 o
   9  -2  17    75.26    64.85     4.05 o
   9  -7 -17    75.26    78.83     4.99 o
   9  -2  20  1060.57  1026.09     8.50 o
   9  -7 -20  1028.96  1058.18    10.78 o
   9  -1 -20   750.06   732.20    13.87 o
   9  -1 -17     4.24     6.61     3.49 <
   9  -8  17     4.24     5.97     2.61 <
   9  -1 -14  1422.95  1465.06    12.21 o
   9  -8  14  1395.30  1503.97    10.21 o
   9  -1 -11     5.09     7.12     3.87 <
   9  -8  11     5.09     4.81     2.08 <
   9  -1  -8  1442.47  1481.47    11.71 o
   9  -8   8  1460.45  1452.59     8.60 o
   9  -1  -5     5.30     7.18     3.37 <
   9  -8   5     5.30     5.09     2.69 <
   9  -1  -2  2183.20  2158.51    10.77 o
   9  -8   2  2196.23  2177.98    10.14 o
   9  -1   1     4.82     7.94     2.49 o
   9  -8  -1     4.82     5.53     2.08 <
   9  -1   4  2017.07  1980.46    12.77 o
   9  -8  -4  1979.01  2015.55    12.69 o
   9  -1   7     3.85     0.80     2.49 <
   9  -8  -7     3.85     2.51     2.41 <
   9  -1  10  1468.33  1480.98    10.94 o
   9  -8 -10  1497.03  1443.37    11.15 o
   9  -1  13     2.74     5.47     2.71 <
   9  -8 -13     2.74     1.14     2.73 <
   9  -1  16  1140.93  1085.42    14.22 o
   9  -8 -16  1138.41  1186.96     9.13 o
   9  -1  19     1.75     0.12     2.32 <
   9  -8 -19     1.75    -0.24     3.51 <
   9   0 -12  1385.34  1405.68    23.49 o
   9  -9  12  1400.70  1432.88    15.11 o
   9   0  -6  1367.26  1285.74    14.39 o
   9  -9   6  1318.29  1352.00    12.24 o
   9   0   0  1549.29  1509.92    16.12 o
   9  -9   0  1591.82  1563.81    12.97 o
   9   0   6  1865.38  1767.55    18.23 o
   9  -9  -6  1862.12  1836.49    16.73 o
   9   0  12   874.88   803.78    12.92 o
   9  -9 -12   847.65   913.76     8.95 o
  10  -5   0  2762.98  2753.60    15.74 o
  10  -5   3     3.17     5.13     2.85 <
  10  -5  -3     3.17     5.61     2.85 <
  10  -5   6  1338.22  1256.83    11.31 o
  10  -5  -6  1305.34  1316.99    11.58 o
  10  -5   9     2.83     5.69     3.13 <
  10  -5  -9     2.83     3.75     3.33 <
  10  -5  12  1347.49  1399.97    10.01 o
  10  -5 -12  1396.63  1371.92    16.88 o
  10  -5  15     2.25     4.59     3.25 <
  10  -5 -15     2.25     4.51     3.07 <
  10  -5  18  1088.95   984.84     9.67 o
  10  -5 -18  1052.10  1120.79    11.47 o
  10  -4 -19    30.54    21.95     3.65 o
  10  -6  19    30.54    29.56     3.35 o
  10  -4 -16   912.34  1002.29    11.64 o
  10  -6  16   949.97   952.32    10.49 o
  10  -4 -13    51.01    58.37     4.51 o
  10  -6  13    51.01    56.41     3.63 o
  10  -4 -10  1794.44  1776.59    15.20 o
  10  -6  10  1755.56  1783.70    12.98 o
  10  -4  -7    72.69    65.19     4.13 o
  10  -6   7    72.69    65.11     4.21 o
  10  -4  -4  1458.29  1431.74    11.97 o
  10  -6   4  1467.52  1452.90    10.75 o
  10  -4  -1    87.90    92.42     5.15 o
  10  -6   1    87.90    95.05     4.73 o
  10  -4   2  2083.07  2108.95    12.17 o
  10  -6  -2  2116.47  2098.94    13.08 o
  10  -4   5    89.75    94.37     4.61 o
  10  -6  -5    89.75    91.22     4.39 o
  10  -4   8  1593.95  1549.10    11.81 o
  10  -6  -8  1546.85  1581.94    14.16 o
  10  -4  11    77.63    67.66     3.59 o
  10  -6 -11    77.63    80.61     5.29 o
  10  -4  14  1047.02  1025.93     9.17 o
  10  -6 -14  1073.26  1084.31    11.93 o
  10  -4  17    57.21    60.42     3.65 o
  10  -6 -17    57.21    80.08     5.97 o
  10  -3 -17    20.13    28.06     3.77 o
  10  -7  17    20.13    25.88     3.81 o
  10  -3 -14   959.11  1019.04    11.86 o
  10  -7  14   969.13  1005.19     9.27 o
  10  -3 -11    25.94    22.41     4.83 o
  10  -7  11    25.94    25.01     3.05 o
  10  -3  -8  1663.68  1709.10    14.85 o
  10  -7   8  1677.47  1650.55    12.64 o
  10  -3  -5    28.39    28.22     3.55 o
  10  -7   5    28.39    27.88     3.13 o
  10  -3  -2  1548.48  1504.21    10.58 o
  10  -7   2  1522.78  1554.52    11.04 o
  10  -3   1    26.25    28.92     3.03 o
  10  -7  -1    26.25    35.52     2.95 o
  10  -3   4  1643.63  1619.34    11.29 o
  10  -7  -4  1658.00  1628.53    11.73 o
  10  -3   7    20.46    19.00     2.81 o
  10  -7  -7    20.46    11.89     2.93 o
  10  -3  10  1521.62  1488.80    10.72 o
  10  -7 -10  1522.98  1555.46    13.80 o
  10  -3  13    13.49    17.38     2.81 o
  10  -7 -13    13.49    10.92     2.97 o
  10  -3  16   774.62   758.47     7.95 o
  10  -7 -16   765.66   837.58    12.46 o
  10  -2 -15    10.77    10.26     4.05 <
  10  -8  15    10.77    13.41     2.81 o
  10  -2 -12   976.34  1023.31    11.53 o
  10  -8  12   949.78  1012.05     7.68 o
  10  -2  -9    12.79    11.73     3.37 o
  10  -8   9    12.79    15.29     2.43 o
  10  -2  -6  1195.41  1252.74    10.87 o
  10  -8   6  1222.78  1211.08     9.76 o
  10  -2  -3    13.29    11.79     3.21 o
  10  -8   3    13.29     8.66     2.75 o
  10  -2   0  1995.99  1942.06    11.91 o
  10  -8   0  1981.32  2059.58    14.76 o
  10  -2   3    12.11    12.91     2.77 o
  10  -8  -3    12.11    16.72     2.63 o
  10  -2   6  1042.35  1011.62     9.01 o
  10  -8  -6  1032.85  1041.67     8.91 o
  10  -2   9     9.73     4.13     2.65 <
  10  -8  -9     9.73     9.26     2.97 o
  10  -2  12  1134.17  1085.47    15.37 o
  10  -8 -12  1165.17  1137.16     9.56 o
  10  -2  15     6.93     9.78     3.09 o
  10  -8 -15     6.93     8.04     3.33 <
  10  -1 -13    57.66    49.32     7.52 o
  10  -9  13    57.66    62.18     3.77 o
  10  -1 -10  1214.42  1161.56    12.75 o
  10  -9  10  1172.56  1253.94     9.30 o
  10  -1  -7    75.03    75.02     6.07 o
  10  -9   7    75.03    72.23     3.81 o
  10  -1  -4   902.01   945.12    11.22 o
  10  -9   4   921.47   920.85     7.76 o
  10  -1  -1    83.64    85.02     5.33 o
  10  -9   1    83.64    88.53     4.27 o
  10  -1   2  1546.43  1517.17    11.31 o
  10  -9  -2  1567.87  1603.69    11.93 o
  10  -1   5    79.62    75.24     4.33 o
  10  -9  -5    79.62    83.18     4.63 o
  10  -1   8   977.66   838.80    12.08 o
  10  -9  -8   933.60   991.17     8.73 o
  10  -1  11    64.81    57.03     3.49 o
  10  -9 -11    64.80    68.70     3.75 o
  10  -1  14   745.58   712.54     7.91 o
  10  -9 -14   779.92   761.70     8.64 o
  10   0  -8  1106.14  1069.02    21.91 o
  10 -10   8  1092.11  1114.73    14.10 o
  10   0  -2   688.75   671.16    17.53 o
  10 -10   2   679.19   711.61    13.32 o
  10   0   4  1152.10  1124.72    13.58 o
  10 -10  -4  1175.76  1203.53    20.72 o
  10   0  10   827.20   816.58    16.72 o
  10 -10 -10   802.78   883.82    14.57 o
  11  -5 -14   740.99   833.69    10.07 o
  11  -6  14   777.37   740.51     9.48 o
  11  -5 -11    13.01     6.51     4.01 <
  11  -6  11    13.01    10.80     3.13 o
  11  -5  -8  1392.82  1412.17    11.28 o
  11  -6   8  1373.27  1392.85    10.85 o
  11  -5  -5    14.34    18.70     3.31 o
  11  -6   5    14.34    23.91     2.85 o
  11  -5  -2   843.70   823.82     9.39 o
  11  -6   2   834.95   842.08     8.34 o
  11  -5   1    13.71     8.96     2.89 o
  11  -6  -1    13.71    11.85     2.63 o
  11  -5   4  1497.48  1556.99    10.63 o
  11  -6  -4  1525.64  1499.24    12.05 o
  11  -5   7    11.46    14.79     2.81 o
  11  -6  -7    11.46    12.95     3.09 o
  11  -5  10  1022.97   986.67    11.28 o
  11  -6 -10   991.22  1084.65    14.44 o
  11  -5  13     8.47     6.47     3.01 <
  11  -6 -13     8.47     6.01     3.01 <
  11  -4 -12   703.48   769.21    10.13 o
  11  -7  12   736.51   725.60     8.38 o
  11  -4  -9    27.43    23.31     3.59 o
  11  -7   9    27.43    20.93     2.43 o
  11  -4  -6  1361.12  1354.23    11.08 o
  11  -7   6  1341.19  1371.18    10.19 o
  11  -4  -3    34.76    42.67     4.07 o
  11  -7   3    34.76    35.38     3.01 o
  11  -4   0   989.21   980.26     9.98 o
  11  -7   0   977.38   998.26     8.89 o
  11  -4   3    37.47    35.02     3.43 o
  11  -7  -3    37.47    38.20     3.07 o
  11  -4   6  1200.31  1226.23    11.09 o
  11  -7  -6  1234.93  1242.87    12.48 o
  11  -4   9    34.35    33.61     3.81 o
  11  -7  -9    34.35    39.51     3.91 o
  11  -4  12   865.17   824.85    10.13 o
  11  -7 -12   835.11   855.65    10.37 o
  11  -8  13     3.83    -1.14     4.51 <
  11  -3 -10   722.98   818.71    10.55 o
  11  -8  10   775.09   750.91     6.63 o
  11  -3  -7     4.11    11.48     4.83 <
  11  -8   7     4.11     5.57     2.12 <
  11  -3  -4  1614.25  1614.87    11.65 o
  11  -8   4  1585.01  1688.54    11.99 o
  11  -3  -1     3.85    -0.66     3.19 <
  11  -8   1     3.85    -1.36     2.30 <
  11  -3   2   564.58   542.28     8.86 o
  11  -8  -2   553.27   559.89     7.73 o
  11  -3   5     3.17     5.05     3.01 <
  11  -8  -5     3.17     2.97     2.47 <
  11  -3   8  1246.34  1303.36    10.89 o
  11  -8  -8  1292.10  1262.74    11.90 o
  11  -3  11     2.32    -1.12     2.63 <
  11  -8 -11     2.32     2.36     2.61 <
  11  -2  -8   816.26   828.08    13.79 o
  11  -9   8   826.82   824.31     7.38 o
  11  -2  -5    22.14    37.88     5.47 o
  11  -9   5    22.14    18.56     2.65 o
  11  -2  -2   887.26   893.66    11.12 o
  11  -9   2   876.93   928.13     8.46 o
  11  -2   1    19.99    17.96     3.47 o
  11  -9  -1    19.99    14.97     2.55 o
  11  -2   4   862.43   865.16     9.05 o
  11  -9  -4   863.10   842.78     9.05 o
  11  -2   7    15.36    20.58     4.01 o
  11  -9  -7    15.36    20.08     2.69 o
  11  -2  10   783.28   728.39    15.21 o
  11  -9 -10   789.29   787.63     8.18 o
  11 -10   6   783.02   825.92    16.72 o
  11 -10   3    21.20    22.89     3.03 o
  11  -1   0   800.85   763.38     8.76 o
  11 -10   0   782.33   801.53     8.72 o
  11  -1   3    23.67    24.99     3.47 o
  11 -10  -3    23.67    22.95     2.83 o
  11 -10  -6   607.63   644.23    21.86 o
  12  -6   0   663.15   649.87     7.87 o
  12  -6   3    45.94    46.30     3.93 o
  12  -6  -3    45.94    45.26     3.73 o
  12  -6   6   862.76   896.81     8.36 o
  12  -6  -6   884.44   856.68     9.19 o
  12  -5  -7    15.81    21.01     3.45 o
  12  -7   7    15.81    20.80     2.71 o
  12  -5  -4   729.38   795.19     9.81 o
  12  -7   4   762.42   750.94     8.78 o
  12  -5  -1    17.45    13.21     3.91 o
  12  -7   1    17.45    18.46     2.85 o
  12  -5   2   976.71   938.44     9.01 o
  12  -7  -2   962.98   990.81     9.39 o
  12  -5   5    16.70    10.90     3.51 o
  12  -7  -5    16.70    12.95     2.81 o
  12  -4  -5     0.54    -2.89     6.99 <
  12  -8   5     0.54     1.72     4.25 <
  12  -4  -2   914.99   946.61     8.79 o
  12  -8   2   932.52   925.08     8.14 o
  12  -4   1     0.57     3.31     3.69 <
  12  -8  -1     0.57     1.76     2.63 <
  12  -4   4   721.95   684.68    11.25 o
  12  -8  -4   686.60   756.13    10.29 o

loop_
 _twin_refln_datum_id
 _twin_refln_individual_id
 _twin_refln_index_h
 _twin_refln_index_k
 _twin_refln_index_l
 _twin_refln_F_squared_calc
 _twin_refln_F_squared_meas
 _twin_refln_F_squared_sigma
 _twin_refln_include_status
 ? ? ? ? ? ? ? ? ?
